# Supplementary material for: Bis(phenyl­phospho­nic) anhydride
Source: Acta Crystallogr Sect E Struct Rep Online. 2009 Oct 3;65(Pt 11):o2647. doi: 10.1107/S1600536809038525 (PMC2971329; doi:10.1107/S1600536809038525)
Supplement: Supplementary file 1 [file e-65-o2647-sup1.cif]

##############################################################################
###                                                                        ###
###        Electronic paper (Acta Crystallographica Section E)             ###
###                                                                        ###
##############################################################################
#                                                                            #
# This CIF contains the data in a paper accepted for publication in Acta     #
# Crystallographica Section E. It conforms to the requirements of Notes      #
# for Authors for Section E, and has been peer reviewed under the auspices   #
# of the IUCr Commission on Journals.                                        #
#                                                                            #
# Full details of the Crystallographic Information File format               #
# are given in the paper "The Crystallographic Information File (CIF):       #
# a New Standard Archive File for Crystallography" by S. R. Hall, F. H.      #
# Allen and I. D. Brown [Acta Cryst. (1991), A47, 655-685].                  #
#                                                                            #
# The current version of the core CIF dictionary is obtainable from          #
# ftp://ftp.iucr.org/pub/cif_core.dic. The current version number is 2.4.    #
#                                                                            #
# Software is freely available for graphical display of the structure(s) in  #
# this CIF.  For information consult the CIF home page http://www.iucr.org/  #
# cif/home.html                                                              #
#                                                                            #
# This file may be used for bona fide research purposes within the           #
# scientific community so long as proper attribution is given to the journal # 
# article from which it was obtained.                                        #
#                                                                            #
##############################################################################
                                             
data_I
_audit_creation_method     SHELXL-97
_chemical_name_systematic
;
Bis(phenylphosphonic) anhydride
;
_chemical_name_common     ?
_chemical_formula_moiety     'C12 H12 O5 P2'
_chemical_formula_sum     'C12 H12 O5 P2'
_chemical_formula_iupac     'C12 H12 O5 P2'
_chemical_formula_weight     298.16
_chemical_melting_point     ?
_symmetry_cell_setting     Triclinic
_symmetry_space_group_name_H-M     'P -1'
_symmetry_space_group_name_Hall     '-P 1'
loop_
    _symmetry_equiv_pos_as_xyz
    'x, y, z'
    '-x, -y, -z'
_cell_length_a     5.6510(7)
_cell_length_b     19.3320(18)
_cell_length_c     24.440(3)
_cell_angle_alpha     84.701(8)
_cell_angle_beta     89.192(8)
_cell_angle_gamma     81.687(7)
_cell_volume     2630.6(5)
_cell_formula_units_Z     8
_cell_measurement_reflns_used     8791
_cell_measurement_theta_min     1.67
_cell_measurement_theta_max     28.46
_cell_measurement_temperature     93(2)
_exptl_crystal_description     'Prism'
_exptl_crystal_colour     'Colourless'
_exptl_crystal_size_max     0.05
_exptl_crystal_size_mid     0.05
_exptl_crystal_size_min     0.03
_exptl_crystal_density_diffrn     1.506
_exptl_crystal_density_meas     ?
_exptl_crystal_density_method     'not measured'
_exptl_crystal_F_000     1232
_exptl_absorpt_coefficient_mu     0.343
_exptl_absorpt_correction_type     multi-scan
_exptl_absorpt_process_details     '(CrystalClear; Rigaku, 2004)'
_exptl_absorpt_correction_T_min     0.983
_exptl_absorpt_correction_T_max     0.990
_exptl_special_details
;
;
_diffrn_ambient_temperature     93(2)
_diffrn_radiation_type     MoK\a
_diffrn_radiation_wavelength     0.71073
_diffrn_radiation_source     'rotating anode'
_diffrn_radiation_monochromator     'confocal multilayer optics'
_diffrn_measurement_device_type     'Rigaku Mercury CCD'
_diffrn_measurement_method     \w
_diffrn_detector_area_resol_mean     0.83
_diffrn_reflns_number     18800
_diffrn_reflns_av_R_equivalents     0.0515
_diffrn_reflns_av_sigmaI/netI     0.0821
_diffrn_reflns_theta_min     1.30
_diffrn_reflns_theta_max     28.45
_diffrn_reflns_theta_full     25.00
_diffrn_measured_fraction_theta_max     0.736
_diffrn_measured_fraction_theta_full     0.944
_diffrn_reflns_limit_h_min     -7
_diffrn_reflns_limit_h_max     5
_diffrn_reflns_limit_k_min     -24
_diffrn_reflns_limit_k_max     25
_diffrn_reflns_limit_l_min     -31
_diffrn_reflns_limit_l_max     31
_diffrn_standards_number     0
_diffrn_standards_interval_count     .
_diffrn_standards_interval_time     .
_diffrn_standards_decay_%     ?
_refine_special_details
;
Refinement of <i>F</i>^2^ against ALL reflections. The weighted <i>R</i>-factor
<i>wR</i> and goodness of fit <i>S</i> are based on <i>F</i>^2^, conventional
<i>R</i>-factors <i>R</i> are based on <i>F</i>, with <i>F</i> set to zero for
negative <i>F</i>^2^. The threshold expression of <i>F</i>^2^ >
2\s(<i>F</i>^2^) is used only for calculating <i>R</i>-factors(gt) <i>etc</i>.
and is not relevant to the choice of reflections for refinement.
<i>R</i>-factors based on <i>F</i>^2^ are statistically about twice as large
as those based on <i>F</i>, and <i>R</i>- factors based on ALL data will be
even larger.
;
_reflns_number_total     9791
_reflns_number_gt     6873
_reflns_threshold_expression     I>2\s(I)
_refine_ls_structure_factor_coef     Fsqd
_refine_ls_matrix_type     full
_refine_ls_R_factor_all     0.0777
_refine_ls_R_factor_gt     0.0539
_refine_ls_wR_factor_gt     0.1244
_refine_ls_wR_factor_ref     0.1421
_refine_ls_goodness_of_fit_ref     1.071
_refine_ls_restrained_S_all     1.071
_refine_ls_number_reflns     9791
_refine_ls_number_parameters     694
_refine_ls_number_restraints     0
_refine_ls_hydrogen_treatment     constr
_refine_ls_weighting_scheme     calc
_refine_ls_weighting_details
                 'calc w=1/[\s^2^(Fo^2^)+(0.0599P)^2^] where P=(Fo^2^+2Fc^2^)/3'
_atom_sites_solution_hydrogens     geom
_atom_sites_solution_primary     direct
_atom_sites_solution_secondary     difmap
_refine_ls_shift/su_max     0.034
_refine_ls_shift/su_mean     0.000
_refine_diff_density_max     0.689
_refine_diff_density_min     -0.504
_refine_ls_extinction_method     none
_refine_ls_extinction_coef     ?
loop_
    _atom_type_symbol
    _atom_type_description
    _atom_type_scat_dispersion_real
    _atom_type_scat_dispersion_imag
    _atom_type_scat_source
    'C' 'C' 0.0033 0.0016
                         'International Tables Vol C Tables 4.2.6.8 and 6.1.1.4'
    'H' 'H' 0.0000 0.0000
                         'International Tables Vol C Tables 4.2.6.8 and 6.1.1.4'
    'O' 'O' 0.0106 0.0060
                         'International Tables Vol C Tables 4.2.6.8 and 6.1.1.4'
    'P' 'P' 0.1023 0.0942
                         'International Tables Vol C Tables 4.2.6.8 and 6.1.1.4'
_computing_data_collection     'CrystalClear (Rigaku, 2004)'
_computing_cell_refinement     'CrystalClear (Rigaku, 2004)'
_computing_data_reduction     'CrystalClear (Rigaku, 2004)'
_computing_structure_solution     'SHELXS97 (Sheldrick, 2008)'
_computing_structure_refinement     'SHELXL97 (Sheldrick, 2008)'
_computing_molecular_graphics     'PLATON (Spek, 2009)'
_computing_publication_material     'SHELXTL (Sheldrick, 2008)'
loop_
    _atom_site_type_symbol
    _atom_site_label
    _atom_site_fract_x
    _atom_site_fract_y
    _atom_site_fract_z
    _atom_site_U_iso_or_equiv
    _atom_site_adp_type
    _atom_site_calc_flag
    _atom_site_refinement_flags
    _atom_site_occupancy
    _atom_site_disorder_assembly
    _atom_site_disorder_group
    P P1 1.16675(16) 0.61566(4) 0.30579(3) 0.0279(2) Uani d . 1 . .
    P P2 0.97193(17) 0.49073(4) 0.35149(3) 0.0290(2) Uani d . 1 . .
    P P21 1.01976(17) 0.51094(4) 0.15068(4) 0.0331(2) Uani d . 1 . .
    P P22 0.82971(16) 0.38450(4) 0.19407(3) 0.0287(2) Uani d . 1 . .
    P P41 0.27280(14) 0.88570(4) 0.03348(3) 0.02070(19) Uani d . 1 . .
    P P42 0.48620(14) 0.97558(4) 0.10244(3) 0.02159(19) Uani d . 1 . .
    P P62 0.45738(14) 0.12067(4) 0.45418(3) 0.01997(19) Uani d . 1 . .
    P P61 0.77543(14) 0.00887(4) 0.40704(3) 0.01895(19) Uani d . 1 . .
    O O41 0.0099(4) 0.89512(11) 0.01611(8) 0.0264(5) Uani d . 1 . .
    H H41 -0.0768 0.9111 0.0416 0.040 Uiso calc R 1 . .
    O O64 0.4511(4) 0.13924(10) 0.51383(8) 0.0263(5) Uani d . 1 . .
    H H64 0.4316 0.1037 0.5349 0.039 Uiso calc R 1 . .
    O O63 0.6907(3) 0.06224(9) 0.45239(8) 0.0195(4) Uani d . 1 . .
    O O43 0.2930(4) 0.95729(9) 0.06046(8) 0.0216(5) Uani d . 1 . .
    O O45 0.7276(4) 0.93941(10) 0.09058(8) 0.0281(5) Uani d . 1 . .
    O O65 0.2455(4) 0.09410(10) 0.43377(8) 0.0253(5) Uani d . 1 . .
    O O61 1.0438(4) -0.01264(10) 0.41936(9) 0.0234(5) Uani d . 1 . .
    H H61 1.1032 0.0225 0.4274 0.035 Uiso calc R 1 . .
    O O62 0.6400(4) -0.05156(9) 0.41066(8) 0.0230(5) Uani d . 1 . .
    O O44 0.4503(4) 1.05595(10) 0.09769(8) 0.0287(5) Uani d . 1 . .
    H H44 0.4761 1.0712 0.0652 0.043 Uiso calc R 1 . .
    O O42 0.4414(4) 0.87522(10) -0.01302(8) 0.0260(5) Uani d . 1 . .
    O O4 1.1294(5) 0.45037(12) 0.30940(9) 0.0406(6) Uani d . 1 . .
    H H4 1.0423 0.4322 0.2889 0.061 Uiso calc R 1 . .
    O O5 0.7134(5) 0.50673(13) 0.34033(11) 0.0502(7) Uani d . 1 . .
    O O2 0.9874(4) 0.62696(11) 0.26044(9) 0.0357(6) Uani d . 1 . .
    O O22 1.2784(5) 0.49518(14) 0.16155(11) 0.0569(8) Uani d . 1 . .
    O O3 1.0983(5) 0.55921(10) 0.35369(9) 0.0358(6) Uani d . 1 . .
    O O21 0.8651(5) 0.54977(12) 0.19411(10) 0.0442(7) Uani d . 1 . .
    H H21 0.9486 0.5738 0.2106 0.066 Uiso calc R 1 . .
    O O23 0.8914(5) 0.44308(10) 0.14710(9) 0.0383(6) Uani d . 1 . .
    O O25 0.9972(4) 0.37785(11) 0.24119(9) 0.0344(6) Uani d . 1 . .
    O O24 0.5660(4) 0.40140(12) 0.20872(11) 0.0446(7) Uani d . 1 . .
    H H24 0.4994 0.4333 0.1860 0.067 Uiso calc R 1 . .
    O O1 1.4214(4) 0.59276(12) 0.28741(10) 0.0406(6) Uani d . 1 . .
    H H1 1.4907 0.5626 0.3111 0.061 Uiso calc R 1 . .
    C C46 0.5533(6) 0.77233(15) 0.08698(14) 0.0292(7) Uani d . 1 . .
    H H46 0.6681 0.7794 0.0590 0.035 Uiso calc R 1 . .
    C C66 0.5408(6) 0.05112(15) 0.30895(12) 0.0250(7) Uani d . 1 . .
    H H66 0.4325 0.0195 0.3209 0.030 Uiso calc R 1 . .
    C C67 0.5304(5) 0.19544(14) 0.41378(12) 0.0223(7) Uani d . 1 . .
    C C48 0.1545(6) 0.97859(16) 0.18590(13) 0.0283(7) Uani d . 1 . .
    H H48 0.0560 1.0120 0.1620 0.034 Uiso calc R 1 . .
    C C42 0.1633(6) 0.80378(16) 0.12647(13) 0.0298(8) Uani d . 1 . .
    H H42 0.0122 0.8327 0.1258 0.036 Uiso calc R 1 . .
    C C41 0.3325(6) 0.81587(15) 0.08616(12) 0.0239(7) Uani d . 1 . .
    C C72 0.3964(6) 0.22236(15) 0.36675(12) 0.0274(7) Uani d . 1 . .
    H H72 0.2618 0.2017 0.3572 0.033 Uiso calc R 1 . .
    C C47 0.3815(6) 0.94968(15) 0.16860(12) 0.0230(7) Uani d . 1 . .
    C C65 0.5087(6) 0.09054(16) 0.25850(12) 0.0279(7) Uani d . 1 . .
    H H65 0.3785 0.0856 0.2357 0.033 Uiso calc R 1 . .
    C C62 0.8901(6) 0.10533(15) 0.32413(12) 0.0256(7) Uani d . 1 . .
    H H62 1.0215 0.1103 0.3466 0.031 Uiso calc R 1 . .
    C C61 0.7339(5) 0.05836(13) 0.34192(11) 0.0185(6) Uani d . 1 . .
    C C68 0.7283(6) 0.22652(14) 0.42730(13) 0.0262(7) Uani d . 1 . .
    H H68 0.8193 0.2088 0.4593 0.031 Uiso calc R 1 . .
    C C63 0.8551(6) 0.14466(16) 0.27425(13) 0.0286(7) Uani d . 1 . .
    H H63 0.9611 0.1770 0.2625 0.034 Uiso calc R 1 . .
    C C49 0.0736(7) 0.95862(18) 0.23771(13) 0.0359(8) Uani d . 1 . .
    H H49 -0.0798 0.9788 0.2495 0.043 Uiso calc R 1 . .
    C C7 1.0219(6) 0.44602(14) 0.41789(12) 0.0245(7) Uani d . 1 . .
    C C21` 0.9653(6) 0.55748(15) 0.08425(13) 0.0285(7) Uani d . 1 . .
    C C6 0.9476(6) 0.74039(15) 0.34043(12) 0.0263(7) Uani d . 1 . .
    H H6 0.8195 0.7351 0.3171 0.032 Uiso calc R 1 . .
    C C9 1.2736(6) 0.36786(16) 0.48229(13) 0.0297(8) Uani d . 1 . .
    H H9 1.4227 0.3398 0.4913 0.036 Uiso calc R 1 . .
    C C28 0.6996(6) 0.29289(16) 0.12371(12) 0.0276(7) Uani d . 1 . .
    H H28 0.5529 0.3238 0.1193 0.033 Uiso calc R 1 . .
    C C31 1.1277(6) 0.20238(16) 0.13638(13) 0.0304(8) Uani d . 1 . .
    H H31 1.2745 0.1715 0.1405 0.037 Uiso calc R 1 . .
    C C70 0.6554(7) 0.30892(16) 0.34780(14) 0.0339(8) Uani d . 1 . .
    H H70 0.6984 0.3479 0.3253 0.041 Uiso calc R 1 . .
    C C5 0.9271(6) 0.79708(16) 0.37234(13) 0.0300(8) Uani d . 1 . .
    H H5 0.7855 0.8303 0.3712 0.036 Uiso calc R 1 . .
    C C51 0.4381(7) 0.88049(19) 0.25558(14) 0.0413(9) Uani d . 1 . .
    H H51 0.5343 0.8468 0.2797 0.050 Uiso calc R 1 . .
    C C45 0.6035(7) 0.71889(16) 0.12873(15) 0.0372(9) Uani d . 1 . .
    H H45 0.7548 0.6901 0.1299 0.045 Uiso calc R 1 . .
    C C10 1.0901(6) 0.37050(16) 0.52002(13) 0.0313(8) Uani d . 1 . .
    H H10 1.1127 0.3443 0.5549 0.038 Uiso calc R 1 . .
    C C71 0.4614(7) 0.27951(15) 0.33401(13) 0.0318(8) Uani d . 1 . .
    H H71 0.3709 0.2980 0.3021 0.038 Uiso calc R 1 . .
    C C43 0.2155(6) 0.74958(17) 0.16757(14) 0.0363(8) Uani d . 1 . .
    H H43 0.1003 0.7413 0.1952 0.044 Uiso calc R 1 . .
    C C50 0.2131(8) 0.91000(19) 0.27211(14) 0.0433(10) Uani d . 1 . .
    H H50 0.1554 0.8963 0.3076 0.052 Uiso calc R 1 . .
    C C11 0.8710(6) 0.41162(16) 0.50708(14) 0.0313(8) Uani d . 1 . .
    H H11 0.7451 0.4138 0.5333 0.038 Uiso calc R 1 . .
    C C52 0.5222(6) 0.90029(16) 0.20367(13) 0.0309(8) Uani d . 1 . .
    H H52 0.6759 0.8800 0.1922 0.037 Uiso calc R 1 . .
    C C64 0.6649(6) 0.13691(17) 0.24123(13) 0.0313(8) Uani d . 1 . .
    H H64A 0.6418 0.1636 0.2066 0.038 Uiso calc R 1 . .
    C C27 0.8736(6) 0.30733(15) 0.15891(12) 0.0244(7) Uani d . 1 . .
    C C30 0.9528(7) 0.18844(17) 0.10142(13) 0.0351(8) Uani d . 1 . .
    H H30 0.9794 0.1478 0.0818 0.042 Uiso calc R 1 . .
    C C32 1.0882(6) 0.26151(16) 0.16542(13) 0.0289(7) Uani d . 1 . .
    H H32 1.2073 0.2707 0.1897 0.035 Uiso calc R 1 . .
    C C25 0.7334(7) 0.58889(19) 0.00260(15) 0.0468(10) Uani d . 1 . .
    H H25 0.6037 0.5827 -0.0199 0.056 Uiso calc R 1 . .
    C C24 0.8800(7) 0.6373(2) -0.01487(15) 0.0454(10) Uani d . 1 . .
    H H24A 0.8506 0.6649 -0.0490 0.054 Uiso calc R 1 . .
    C C12 0.8367(6) 0.44912(15) 0.45645(13) 0.0286(7) Uani d . 1 . .
    H H12 0.6873 0.4771 0.4477 0.034 Uiso calc R 1 . .
    C C69 0.7911(6) 0.28281(15) 0.39421(14) 0.0312(8) Uani d . 1 . .
    H H69 0.9264 0.3036 0.4031 0.037 Uiso calc R 1 . .
    C C2 1.3433(6) 0.69980(16) 0.37591(13) 0.0300(8) Uani d . 1 . .
    H H2 1.4849 0.6666 0.3773 0.036 Uiso calc R 1 . .
    C C1 1.1543(6) 0.69148(14) 0.34250(12) 0.0251(7) Uani d . 1 . .
    C C29 0.7391(7) 0.23369(17) 0.09511(13) 0.0325(8) Uani d . 1 . .
    H H29 0.6195 0.2241 0.0711 0.039 Uiso calc R 1 . .
    C C3 1.3254(7) 0.75645(16) 0.40719(13) 0.0333(8) Uani d . 1 . .
    H H3 1.4557 0.7625 0.4295 0.040 Uiso calc R 1 . .
    C C8 1.2425(6) 0.40591(15) 0.43110(13) 0.0275(7) Uani d . 1 . .
    H H8 1.3704 0.4046 0.4054 0.033 Uiso calc R 1 . .
    C C22 1.1138(7) 0.60564(18) 0.06687(14) 0.0377(8) Uani d . 1 . .
    H H22 1.2459 0.6112 0.0889 0.045 Uiso calc R 1 . .
    C C4 1.1176(7) 0.80421(16) 0.40597(13) 0.0342(8) Uani d . 1 . .
    H H4A 1.1047 0.8423 0.4283 0.041 Uiso calc R 1 . .
    C C26 0.7717(7) 0.54935(18) 0.05210(15) 0.0424(9) Uani d . 1 . .
    H H26 0.6671 0.5168 0.0643 0.051 Uiso calc R 1 . .
    C C44 0.4361(7) 0.70732(17) 0.16835(15) 0.0381(9) Uani d . 1 . .
    H H44A 0.4713 0.6701 0.1965 0.046 Uiso calc R 1 . .
    C C23 1.0706(7) 0.64575(19) 0.01752(16) 0.0466(10) Uani d . 1 . .
    H H23 1.1722 0.6793 0.0057 0.056 Uiso calc R 1 . .
loop_
    _atom_site_aniso_label
    _atom_site_aniso_U_11
    _atom_site_aniso_U_22
    _atom_site_aniso_U_33
    _atom_site_aniso_U_12
    _atom_site_aniso_U_13
    _atom_site_aniso_U_23
    P1 0.0377(5) 0.0226(4) 0.0237(4) -0.0054(4) 0.0035(4) -0.0026(3)
    P2 0.0403(5) 0.0235(4) 0.0237(4) -0.0074(4) -0.0037(4) 0.0007(3)
    P21 0.0417(6) 0.0279(4) 0.0294(5) -0.0055(4) -0.0065(4) 0.0009(4)
    P22 0.0387(5) 0.0236(4) 0.0239(4) -0.0044(4) 0.0016(4) -0.0032(3)
    P41 0.0231(4) 0.0235(4) 0.0162(4) -0.0043(3) 0.0033(3) -0.0040(3)
    P42 0.0244(4) 0.0244(4) 0.0172(4) -0.0058(3) 0.0048(3) -0.0056(3)
    P62 0.0229(4) 0.0200(4) 0.0183(4) -0.0059(3) 0.0032(3) -0.0046(3)
    P61 0.0216(4) 0.0195(4) 0.0168(4) -0.0051(3) 0.0019(3) -0.0040(3)
    O41 0.0235(12) 0.0378(12) 0.0190(11) -0.0036(10) 0.0042(9) -0.0095(9)
    O64 0.0400(14) 0.0227(10) 0.0185(11) -0.0105(10) 0.0083(10) -0.0065(8)
    O63 0.0216(11) 0.0214(10) 0.0162(10) -0.0035(8) 0.0010(9) -0.0048(8)
    O43 0.0249(11) 0.0224(10) 0.0171(10) -0.0005(9) 0.0000(9) -0.0038(8)
    O45 0.0238(12) 0.0365(12) 0.0247(12) -0.0029(10) 0.0047(10) -0.0093(9)
    O65 0.0246(12) 0.0235(10) 0.0299(12) -0.0087(9) 0.0019(10) -0.0057(9)
    O61 0.0214(11) 0.0209(10) 0.0281(12) -0.0032(9) -0.0001(10) -0.0042(9)
    O62 0.0280(12) 0.0217(10) 0.0209(11) -0.0089(9) 0.0018(9) -0.0028(8)
    O44 0.0443(14) 0.0229(10) 0.0198(11) -0.0070(10) 0.0105(11) -0.0047(9)
    O42 0.0294(12) 0.0305(11) 0.0192(11) -0.0063(9) 0.0085(10) -0.0068(9)
    O4 0.0607(17) 0.0352(13) 0.0265(13) -0.0060(12) -0.0034(12) -0.0066(10)
    O5 0.0450(16) 0.0572(16) 0.0453(16) -0.0100(13) -0.0085(14) 0.0170(13)
    O2 0.0553(16) 0.0278(11) 0.0262(12) -0.0121(11) -0.0001(12) -0.0047(9)
    O22 0.0413(16) 0.0653(18) 0.0592(19) -0.0051(14) -0.0119(15) 0.0176(15)
    O3 0.0637(17) 0.0244(11) 0.0213(12) -0.0140(11) 0.0011(12) -0.0011(9)
    O21 0.0661(19) 0.0387(14) 0.0288(13) -0.0064(13) -0.0068(13) -0.0085(11)
    O23 0.0657(18) 0.0259(11) 0.0246(12) -0.0122(11) -0.0035(12) 0.0001(9)
    O25 0.0498(15) 0.0296(11) 0.0257(12) -0.0090(11) 0.0002(11) -0.0082(9)
    O24 0.0411(15) 0.0400(14) 0.0462(16) 0.0087(12) 0.0074(13) 0.0071(12)
    O1 0.0449(15) 0.0344(13) 0.0363(14) 0.0090(11) 0.0081(12) 0.0053(11)
    C46 0.0295(18) 0.0242(16) 0.0339(19) -0.0038(14) 0.0072(16) -0.0038(14)
    C66 0.0250(17) 0.0285(16) 0.0227(16) -0.0035(13) 0.0023(14) -0.0092(13)
    C67 0.0217(16) 0.0264(15) 0.0212(16) -0.0089(13) 0.0048(13) -0.0071(13)
    C48 0.0305(18) 0.0322(16) 0.0239(17) -0.0082(14) 0.0044(15) -0.0063(13)
    C42 0.0291(18) 0.0330(17) 0.0262(17) -0.0039(14) 0.0052(15) 0.0026(14)
    C41 0.0269(17) 0.0271(15) 0.0194(15) -0.0074(13) 0.0032(14) -0.0058(13)
    C72 0.0309(18) 0.0265(15) 0.0254(17) -0.0041(14) 0.0023(15) -0.0061(13)
    C47 0.0264(17) 0.0273(16) 0.0168(15) -0.0063(13) 0.0003(14) -0.0053(13)
    C65 0.0284(18) 0.0359(17) 0.0201(16) -0.0055(15) -0.0041(14) -0.0044(14)
    C62 0.0249(17) 0.0287(16) 0.0240(16) -0.0053(13) 0.0027(14) -0.0045(13)
    C61 0.0215(16) 0.0184(13) 0.0165(14) -0.0042(12) 0.0039(13) -0.0044(11)
    C68 0.0295(18) 0.0224(15) 0.0284(17) -0.0077(13) 0.0105(15) -0.0067(13)
    C63 0.0310(19) 0.0306(16) 0.0243(17) -0.0098(14) 0.0059(15) 0.0051(14)
    C49 0.039(2) 0.049(2) 0.0244(18) -0.0194(17) 0.0098(16) -0.0122(16)
    C7 0.0331(18) 0.0184(14) 0.0234(16) -0.0075(13) -0.0010(15) -0.0032(12)
    C21` 0.0349(19) 0.0234(15) 0.0265(17) -0.0026(14) 0.0031(15) -0.0021(13)
    C6 0.0299(18) 0.0271(16) 0.0223(16) -0.0072(14) 0.0008(14) 0.0003(13)
    C9 0.0313(19) 0.0280(16) 0.0286(18) -0.0014(14) -0.0051(16) -0.0006(14)
    C28 0.0330(19) 0.0289(16) 0.0220(16) -0.0107(14) -0.0020(15) 0.0024(13)
    C31 0.038(2) 0.0269(16) 0.0247(17) 0.0009(15) 0.0033(16) -0.0016(14)
    C70 0.048(2) 0.0230(16) 0.0299(19) -0.0055(16) 0.0172(17) -0.0001(14)
    C5 0.039(2) 0.0265(16) 0.0232(16) -0.0024(15) 0.0042(15) -0.0010(13)
    C51 0.058(3) 0.043(2) 0.0226(18) -0.0116(19) -0.0083(18) 0.0052(16)
    C45 0.038(2) 0.0241(17) 0.045(2) 0.0039(15) 0.0029(18) 0.0065(16)
    C10 0.040(2) 0.0284(17) 0.0262(17) -0.0099(15) -0.0024(16) 0.0001(14)
    C71 0.047(2) 0.0256(16) 0.0217(17) -0.0023(16) 0.0080(16) -0.0010(14)
    C43 0.037(2) 0.044(2) 0.0286(19) -0.0104(17) 0.0058(17) 0.0044(16)
    C50 0.063(3) 0.050(2) 0.0233(18) -0.029(2) 0.0089(19) -0.0039(17)
    C11 0.034(2) 0.0344(17) 0.0294(18) -0.0136(15) 0.0081(16) -0.0079(15)
    C52 0.038(2) 0.0333(17) 0.0213(17) -0.0047(15) -0.0045(15) -0.0010(14)
    C64 0.036(2) 0.0363(18) 0.0195(16) -0.0019(15) 0.0002(15) 0.0031(14)
    C27 0.0296(18) 0.0249(15) 0.0188(15) -0.0069(14) 0.0007(14) 0.0024(13)
    C30 0.053(2) 0.0346(18) 0.0213(17) -0.0129(17) 0.0065(17) -0.0098(14)
    C32 0.0335(19) 0.0340(17) 0.0209(16) -0.0086(15) 0.0015(15) -0.0052(14)
    C25 0.052(3) 0.051(2) 0.036(2) -0.008(2) -0.014(2) 0.0057(19)
    C24 0.054(3) 0.050(2) 0.0279(19) -0.001(2) 0.0039(19) 0.0095(17)
    C12 0.0298(18) 0.0220(15) 0.0334(19) -0.0023(14) -0.0024(16) -0.0017(14)
    C69 0.0304(18) 0.0249(16) 0.040(2) -0.0068(14) 0.0121(16) -0.0107(15)
    C2 0.0319(19) 0.0275(16) 0.0306(18) -0.0090(14) -0.0019(16) 0.0052(14)
    C1 0.0348(19) 0.0204(15) 0.0203(16) -0.0068(14) 0.0042(15) 0.0017(13)
    C29 0.043(2) 0.0389(18) 0.0201(16) -0.0192(17) -0.0004(16) -0.0026(14)
    C3 0.043(2) 0.0322(17) 0.0275(18) -0.0162(16) -0.0073(17) 0.0026(15)
    C8 0.0302(18) 0.0246(15) 0.0282(17) -0.0046(14) 0.0054(15) -0.0048(14)
    C22 0.036(2) 0.045(2) 0.034(2) -0.0106(17) -0.0005(17) -0.0026(16)
    C4 0.057(2) 0.0277(17) 0.0198(16) -0.0124(17) 0.0004(17) -0.0028(14)
    C26 0.050(2) 0.041(2) 0.038(2) -0.0175(18) -0.0076(19) 0.0041(17)
    C44 0.044(2) 0.0288(17) 0.039(2) -0.0046(16) 0.0024(18) 0.0091(16)
    C23 0.052(3) 0.048(2) 0.041(2) -0.0168(19) 0.005(2) 0.0073(18)
_geom_special_details
;
All e.s.d.'s (except the e.s.d. in the dihedral angle between two l.s. planes)
are estimated using the full covariance matrix. The cell e.s.d.'s are taken
into account individually in the estimation of e.s.d.'s in distances, angles
and torsion angles; correlations between e.s.d.'s in cell parameters are only
used when they are defined by crystal symmetry. An approximate (isotropic)
treatment of cell e.s.d.'s is used for estimating e.s.d.'s involving l.s.
planes.
;
loop_
    _geom_bond_atom_site_label_1
    _geom_bond_atom_site_label_2
    _geom_bond_site_symmetry_2
    _geom_bond_distance
    _geom_bond_publ_flag
    P1 O2 . 1.492(2) ?
    P1 O1 . 1.517(2) ?
    P1 O3 . 1.608(2) ?
    P1 C1 . 1.780(3) ?
    P2 O5 . 1.473(3) ?
    P2 O4 . 1.543(2) ?
    P2 O3 . 1.598(2) ?
    P2 C7 . 1.773(3) ?
    P21 O22 . 1.472(3) ?
    P21 O21 . 1.544(3) ?
    P21 O23 . 1.598(2) ?
    P21 C21` . 1.790(3) ?
    P22 O25 . 1.485(2) ?
    P22 O24 . 1.524(3) ?
    P22 O23 . 1.608(2) ?
    P22 C27 . 1.775(3) ?
    P41 O42 . 1.482(2) ?
    P41 O41 . 1.532(2) ?
    P41 O43 . 1.606(2) ?
    P41 C41 . 1.776(3) ?
    P42 O45 . 1.478(2) ?
    P42 O44 . 1.531(2) ?
    P42 O43 . 1.606(2) ?
    P42 C47 . 1.767(3) ?
    P62 O65 . 1.479(2) ?
    P62 O64 . 1.532(2) ?
    P62 O63 . 1.6101(19) ?
    P62 C67 . 1.770(3) ?
    P61 O62 . 1.482(2) ?
    P61 O61 . 1.540(2) ?
    P61 O63 . 1.6049(19) ?
    P61 C61 . 1.780(3) ?
    O41 H41 . 0.8400 ?
    O64 H64 . 0.8400 ?
    O61 H61 . 0.8400 ?
    O44 H44 . 0.8400 ?
    O4 H4 . 0.8400 ?
    O21 H21 . 0.8400 ?
    O24 H24 . 0.8400 ?
    O1 H1 . 0.8400 ?
    C46 C45 . 1.385(4) ?
    C46 C41 . 1.400(4) ?
    C46 H46 . 0.9500 ?
    C66 C65 . 1.388(4) ?
    C66 C61 . 1.396(4) ?
    C66 H66 . 0.9500 ?
    C67 C68 . 1.401(4) ?
    C67 C72 . 1.402(4) ?
    C48 C49 . 1.381(4) ?
    C48 C47 . 1.399(4) ?
    C48 H48 . 0.9500 ?
    C42 C43 . 1.385(4) ?
    C42 C41 . 1.391(4) ?
    C42 H42 . 0.9500 ?
    C72 C71 . 1.393(4) ?
    C72 H72 . 0.9500 ?
    C47 C52 . 1.388(4) ?
    C65 C64 . 1.382(5) ?
    C65 H65 . 0.9500 ?
    C62 C63 . 1.377(4) ?
    C62 C61 . 1.393(4) ?
    C62 H62 . 0.9500 ?
    C68 C69 . 1.380(4) ?
    C68 H68 . 0.9500 ?
    C63 C64 . 1.387(4) ?
    C63 H63 . 0.9500 ?
    C49 C50 . 1.367(5) ?
    C49 H49 . 0.9500 ?
    C7 C8 . 1.395(4) ?
    C7 C12 . 1.397(4) ?
    C21` C22 . 1.376(5) ?
    C21` C26 . 1.391(5) ?
    C6 C1 . 1.391(4) ?
    C6 C5 . 1.393(4) ?
    C6 H6 . 0.9500 ?
    C9 C10 . 1.377(5) ?
    C9 C8 . 1.391(4) ?
    C9 H9 . 0.9500 ?
    C28 C29 . 1.385(4) ?
    C28 C27 . 1.390(4) ?
    C28 H28 . 0.9500 ?
    C31 C30 . 1.387(5) ?
    C31 C32 . 1.390(4) ?
    C31 H31 . 0.9500 ?
    C70 C71 . 1.365(5) ?
    C70 C69 . 1.392(5) ?
    C70 H70 . 0.9500 ?
    C5 C4 . 1.394(5) ?
    C5 H5 . 0.9500 ?
    C51 C50 . 1.387(5) ?
    C51 C52 . 1.388(5) ?
    C51 H51 . 0.9500 ?
    C45 C44 . 1.370(5) ?
    C45 H45 . 0.9500 ?
    C10 C11 . 1.395(5) ?
    C10 H10 . 0.9500 ?
    C71 H71 . 0.9500 ?
    C43 C44 . 1.388(5) ?
    C43 H43 . 0.9500 ?
    C50 H50 . 0.9500 ?
    C11 C12 . 1.377(4) ?
    C11 H11 . 0.9500 ?
    C52 H52 . 0.9500 ?
    C64 H64A . 0.9500 ?
    C27 C32 . 1.396(4) ?
    C30 C29 . 1.387(5) ?
    C30 H30 . 0.9500 ?
    C32 H32 . 0.9500 ?
    C25 C26 . 1.372(5) ?
    C25 C24 . 1.373(5) ?
    C25 H25 . 0.9500 ?
    C24 C23 . 1.383(5) ?
    C24 H24A . 0.9500 ?
    C12 H12 . 0.9500 ?
    C69 H69 . 0.9500 ?
    C2 C3 . 1.383(4) ?
    C2 C1 . 1.390(4) ?
    C2 H2 . 0.9500 ?
    C29 H29 . 0.9500 ?
    C3 C4 . 1.384(5) ?
    C3 H3 . 0.9500 ?
    C8 H8 . 0.9500 ?
    C22 C23 . 1.377(5) ?
    C22 H22 . 0.9500 ?
    C4 H4A . 0.9500 ?
    C26 H26 . 0.9500 ?
    C44 H44A . 0.9500 ?
    C23 H23 . 0.9500 ?
loop_
    _geom_angle_atom_site_label_1
    _geom_angle_atom_site_label_2
    _geom_angle_atom_site_label_3
    _geom_angle_site_symmetry_1
    _geom_angle_site_symmetry_3
    _geom_angle
    _geom_angle_publ_flag
    O2 P1 O1 . . 114.15(14) ?
    O2 P1 O3 . . 111.31(14) ?
    O1 P1 O3 . . 108.61(13) ?
    O2 P1 C1 . . 111.27(14) ?
    O1 P1 C1 . . 109.97(15) ?
    O3 P1 C1 . . 100.69(13) ?
    O5 P2 O4 . . 117.45(16) ?
    O5 P2 O3 . . 113.31(14) ?
    O4 P2 O3 . . 101.76(14) ?
    O5 P2 C7 . . 110.02(15) ?
    O4 P2 C7 . . 109.34(14) ?
    O3 P2 C7 . . 103.89(13) ?
    O22 P21 O21 . . 116.66(17) ?
    O22 P21 O23 . . 114.18(15) ?
    O21 P21 O23 . . 101.71(14) ?
    O22 P21 C21` . . 110.40(16) ?
    O21 P21 C21` . . 109.76(14) ?
    O23 P21 C21` . . 103.02(14) ?
    O25 P22 O24 . . 115.00(15) ?
    O25 P22 O23 . . 111.24(14) ?
    O24 P22 O23 . . 108.06(13) ?
    O25 P22 C27 . . 110.61(13) ?
    O24 P22 C27 . . 109.15(15) ?
    O23 P22 C27 . . 101.96(13) ?
    O42 P41 O41 . . 113.20(12) ?
    O42 P41 O43 . . 111.81(12) ?
    O41 P41 O43 . . 102.90(11) ?
    O42 P41 C41 . . 110.80(13) ?
    O41 P41 C41 . . 110.44(14) ?
    O43 P41 C41 . . 107.30(12) ?
    O45 P42 O44 . . 117.30(13) ?
    O45 P42 O43 . . 110.83(11) ?
    O44 P42 O43 . . 103.69(11) ?
    O45 P42 C47 . . 113.03(13) ?
    O44 P42 C47 . . 105.64(13) ?
    O43 P42 C47 . . 105.29(13) ?
    O65 P62 O64 . . 117.28(13) ?
    O65 P62 O63 . . 110.48(11) ?
    O64 P62 O63 . . 103.31(11) ?
    O65 P62 C67 . . 113.19(13) ?
    O64 P62 C67 . . 106.07(13) ?
    O63 P62 C67 . . 105.44(12) ?
    O62 P61 O61 . . 113.12(11) ?
    O62 P61 O63 . . 112.18(11) ?
    O61 P61 O63 . . 103.07(11) ?
    O62 P61 C61 . . 111.08(13) ?
    O61 P61 C61 . . 110.42(13) ?
    O63 P61 C61 . . 106.52(11) ?
    P41 O41 H41 . . 109.5 ?
    P62 O64 H64 . . 109.5 ?
    P61 O63 P62 . . 130.24(13) ?
    P41 O43 P42 . . 130.60(12) ?
    P61 O61 H61 . . 109.5 ?
    P42 O44 H44 . . 109.5 ?
    P2 O4 H4 . . 109.5 ?
    P2 O3 P1 . . 131.31(15) ?
    P21 O21 H21 . . 109.5 ?
    P21 O23 P22 . . 130.90(15) ?
    P22 O24 H24 . . 109.5 ?
    P1 O1 H1 . . 109.5 ?
    C45 C46 C41 . . 119.7(3) ?
    C45 C46 H46 . . 120.2 ?
    C41 C46 H46 . . 120.2 ?
    C65 C66 C61 . . 119.3(3) ?
    C65 C66 H66 . . 120.4 ?
    C61 C66 H66 . . 120.4 ?
    C68 C67 C72 . . 119.4(3) ?
    C68 C67 P62 . . 120.3(2) ?
    C72 C67 P62 . . 120.3(2) ?
    C49 C48 C47 . . 120.0(3) ?
    C49 C48 H48 . . 120.0 ?
    C47 C48 H48 . . 120.0 ?
    C43 C42 C41 . . 119.9(3) ?
    C43 C42 H42 . . 120.0 ?
    C41 C42 H42 . . 120.0 ?
    C42 C41 C46 . . 119.6(3) ?
    C42 C41 P41 . . 121.0(2) ?
    C46 C41 P41 . . 119.4(2) ?
    C71 C72 C67 . . 119.8(3) ?
    C71 C72 H72 . . 120.1 ?
    C67 C72 H72 . . 120.1 ?
    C52 C47 C48 . . 119.4(3) ?
    C52 C47 P42 . . 120.5(2) ?
    C48 C47 P42 . . 120.1(2) ?
    C64 C65 C66 . . 120.4(3) ?
    C64 C65 H65 . . 119.8 ?
    C66 C65 H65 . . 119.8 ?
    C63 C62 C61 . . 120.4(3) ?
    C63 C62 H62 . . 119.8 ?
    C61 C62 H62 . . 119.8 ?
    C62 C61 C66 . . 119.8(3) ?
    C62 C61 P61 . . 120.4(2) ?
    C66 C61 P61 . . 119.8(2) ?
    C69 C68 C67 . . 120.0(3) ?
    C69 C68 H68 . . 120.0 ?
    C67 C68 H68 . . 120.0 ?
    C62 C63 C64 . . 119.8(3) ?
    C62 C63 H63 . . 120.1 ?
    C64 C63 H63 . . 120.1 ?
    C50 C49 C48 . . 120.4(3) ?
    C50 C49 H49 . . 119.8 ?
    C48 C49 H49 . . 119.8 ?
    C8 C7 C12 . . 120.0(3) ?
    C8 C7 P2 . . 120.3(2) ?
    C12 C7 P2 . . 119.7(2) ?
    C22 C21` C26 . . 120.1(3) ?
    C22 C21` P21 . . 117.7(3) ?
    C26 C21` P21 . . 122.1(3) ?
    C1 C6 C5 . . 120.4(3) ?
    C1 C6 H6 . . 119.8 ?
    C5 C6 H6 . . 119.8 ?
    C10 C9 C8 . . 120.5(3) ?
    C10 C9 H9 . . 119.7 ?
    C8 C9 H9 . . 119.7 ?
    C29 C28 C27 . . 120.3(3) ?
    C29 C28 H28 . . 119.9 ?
    C27 C28 H28 . . 119.9 ?
    C30 C31 C32 . . 120.0(3) ?
    C30 C31 H31 . . 120.0 ?
    C32 C31 H31 . . 120.0 ?
    C71 C70 C69 . . 121.2(3) ?
    C71 C70 H70 . . 119.4 ?
    C69 C70 H70 . . 119.4 ?
    C6 C5 C4 . . 118.9(3) ?
    C6 C5 H5 . . 120.5 ?
    C4 C5 H5 . . 120.5 ?
    C50 C51 C52 . . 119.8(3) ?
    C50 C51 H51 . . 120.1 ?
    C52 C51 H51 . . 120.1 ?
    C44 C45 C46 . . 120.4(3) ?
    C44 C45 H45 . . 119.8 ?
    C46 C45 H45 . . 119.8 ?
    C9 C10 C11 . . 120.0(3) ?
    C9 C10 H10 . . 120.0 ?
    C11 C10 H10 . . 120.0 ?
    C70 C71 C72 . . 119.9(3) ?
    C70 C71 H71 . . 120.1 ?
    C72 C71 H71 . . 120.1 ?
    C42 C43 C44 . . 119.9(3) ?
    C42 C43 H43 . . 120.0 ?
    C44 C43 H43 . . 120.0 ?
    C49 C50 C51 . . 120.5(3) ?
    C49 C50 H50 . . 119.8 ?
    C51 C50 H50 . . 119.8 ?
    C12 C11 C10 . . 120.2(3) ?
    C12 C11 H11 . . 119.9 ?
    C10 C11 H11 . . 119.9 ?
    C47 C52 C51 . . 120.0(3) ?
    C47 C52 H52 . . 120.0 ?
    C51 C52 H52 . . 120.0 ?
    C65 C64 C63 . . 120.3(3) ?
    C65 C64 H64A . . 119.9 ?
    C63 C64 H64A . . 119.9 ?
    C28 C27 C32 . . 119.5(3) ?
    C28 C27 P22 . . 120.8(2) ?
    C32 C27 P22 . . 119.7(2) ?
    C29 C30 C31 . . 120.1(3) ?
    C29 C30 H30 . . 120.0 ?
    C31 C30 H30 . . 120.0 ?
    C31 C32 C27 . . 120.0(3) ?
    C31 C32 H32 . . 120.0 ?
    C27 C32 H32 . . 120.0 ?
    C26 C25 C24 . . 120.9(4) ?
    C26 C25 H25 . . 119.6 ?
    C24 C25 H25 . . 119.6 ?
    C25 C24 C23 . . 119.6(3) ?
    C25 C24 H24A . . 120.2 ?
    C23 C24 H24A . . 120.2 ?
    C11 C12 C7 . . 119.9(3) ?
    C11 C12 H12 . . 120.0 ?
    C7 C12 H12 . . 120.0 ?
    C68 C69 C70 . . 119.7(3) ?
    C68 C69 H69 . . 120.2 ?
    C70 C69 H69 . . 120.2 ?
    C3 C2 C1 . . 120.1(3) ?
    C3 C2 H2 . . 120.0 ?
    C1 C2 H2 . . 120.0 ?
    C2 C1 C6 . . 119.8(3) ?
    C2 C1 P1 . . 120.5(2) ?
    C6 C1 P1 . . 119.6(2) ?
    C28 C29 C30 . . 120.1(3) ?
    C28 C29 H29 . . 119.9 ?
    C30 C29 H29 . . 119.9 ?
    C2 C3 C4 . . 120.0(3) ?
    C2 C3 H3 . . 120.0 ?
    C4 C3 H3 . . 120.0 ?
    C9 C8 C7 . . 119.4(3) ?
    C9 C8 H8 . . 120.3 ?
    C7 C8 H8 . . 120.3 ?
    C21` C22 C23 . . 119.9(3) ?
    C21` C22 H22 . . 120.1 ?
    C23 C22 H22 . . 120.1 ?
    C3 C4 C5 . . 120.7(3) ?
    C3 C4 H4A . . 119.6 ?
    C5 C4 H4A . . 119.6 ?
    C25 C26 C21` . . 119.3(4) ?
    C25 C26 H26 . . 120.3 ?
    C21` C26 H26 . . 120.3 ?
    C45 C44 C43 . . 120.4(3) ?
    C45 C44 H44A . . 119.8 ?
    C43 C44 H44A . . 119.8 ?
    C22 C23 C24 . . 120.2(4) ?
    C22 C23 H23 . . 119.9 ?
    C24 C23 H23 . . 119.9 ?
loop_
    _geom_torsion_atom_site_label_1
    _geom_torsion_atom_site_label_2
    _geom_torsion_atom_site_label_3
    _geom_torsion_atom_site_label_4
    _geom_torsion_site_symmetry_1
    _geom_torsion_site_symmetry_2
    _geom_torsion_site_symmetry_3
    _geom_torsion_site_symmetry_4
    _geom_torsion
    _geom_torsion_publ_flag
    O62 P61 O63 P62 . . . . -77.15(18) ?
    O61 P61 O63 P62 . . . . 160.86(16) ?
    C61 P61 O63 P62 . . . . 44.6(2) ?
    O65 P62 O63 P61 . . . . 39.8(2) ?
    O64 P62 O63 P61 . . . . 166.04(16) ?
    C67 P62 O63 P61 . . . . -82.84(19) ?
    O42 P41 O43 P42 . . . . -78.49(19) ?
    O41 P41 O43 P42 . . . . 159.72(16) ?
    C41 P41 O43 P42 . . . . 43.2(2) ?
    O45 P42 O43 P41 . . . . 36.2(2) ?
    O44 P42 O43 P41 . . . . 162.96(16) ?
    C47 P42 O43 P41 . . . . -86.29(19) ?
    O5 P2 O3 P1 . . . . -73.7(2) ?
    O4 P2 O3 P1 . . . . 53.4(2) ?
    C7 P2 O3 P1 . . . . 166.9(2) ?
    O2 P1 O3 P2 . . . . 34.0(2) ?
    O1 P1 O3 P2 . . . . -92.5(2) ?
    C1 P1 O3 P2 . . . . 152.0(2) ?
    O22 P21 O23 P22 . . . . 71.7(3) ?
    O21 P21 O23 P22 . . . . -54.9(2) ?
    C21` P21 O23 P22 . . . . -168.6(2) ?
    O25 P22 O23 P21 . . . . -26.3(3) ?
    O24 P22 O23 P21 . . . . 100.8(2) ?
    C27 P22 O23 P21 . . . . -144.3(2) ?
    O65 P62 C67 C68 . . . . -179.3(2) ?
    O64 P62 C67 C68 . . . . 50.8(3) ?
    O63 P62 C67 C68 . . . . -58.4(3) ?
    O65 P62 C67 C72 . . . . -1.8(3) ?
    O64 P62 C67 C72 . . . . -131.8(2) ?
    O63 P62 C67 C72 . . . . 119.1(2) ?
    C43 C42 C41 C46 . . . . 1.0(5) ?
    C43 C42 C41 P41 . . . . -179.1(3) ?
    C45 C46 C41 C42 . . . . -1.7(5) ?
    C45 C46 C41 P41 . . . . 178.4(3) ?
    O42 P41 C41 C42 . . . . -162.5(2) ?
    O41 P41 C41 C42 . . . . -36.3(3) ?
    O43 P41 C41 C42 . . . . 75.1(3) ?
    O42 P41 C41 C46 . . . . 17.4(3) ?
    O41 P41 C41 C46 . . . . 143.6(2) ?
    O43 P41 C41 C46 . . . . -105.0(3) ?
    C68 C67 C72 C71 . . . . 0.1(4) ?
    P62 C67 C72 C71 . . . . -177.4(2) ?
    C49 C48 C47 C52 . . . . 0.9(5) ?
    C49 C48 C47 P42 . . . . -179.6(2) ?
    O45 P42 C47 C52 . . . . 0.2(3) ?
    O44 P42 C47 C52 . . . . -129.3(3) ?
    O43 P42 C47 C52 . . . . 121.3(3) ?
    O45 P42 C47 C48 . . . . -179.3(2) ?
    O44 P42 C47 C48 . . . . 51.2(3) ?
    O43 P42 C47 C48 . . . . -58.2(3) ?
    C61 C66 C65 C64 . . . . -0.5(4) ?
    C63 C62 C61 C66 . . . . 0.0(4) ?
    C63 C62 C61 P61 . . . . -178.7(2) ?
    C65 C66 C61 C62 . . . . 0.6(4) ?
    C65 C66 C61 P61 . . . . 179.3(2) ?
    O62 P61 C61 C62 . . . . -163.0(2) ?
    O61 P61 C61 C62 . . . . -36.6(3) ?
    O63 P61 C61 C62 . . . . 74.6(2) ?
    O62 P61 C61 C66 . . . . 18.3(3) ?
    O61 P61 C61 C66 . . . . 144.7(2) ?
    O63 P61 C61 C66 . . . . -104.1(2) ?
    C72 C67 C68 C69 . . . . -0.5(4) ?
    P62 C67 C68 C69 . . . . 177.0(2) ?
    C61 C62 C63 C64 . . . . -0.7(4) ?
    C47 C48 C49 C50 . . . . -0.8(5) ?
    O5 P2 C7 C8 . . . . 159.2(2) ?
    O4 P2 C7 C8 . . . . 28.8(3) ?
    O3 P2 C7 C8 . . . . -79.2(3) ?
    O5 P2 C7 C12 . . . . -18.7(3) ?
    O4 P2 C7 C12 . . . . -149.0(2) ?
    O3 P2 C7 C12 . . . . 102.9(3) ?
    O22 P21 C21` C22 . . . . -36.8(3) ?
    O21 P21 C21` C22 . . . . 93.2(3) ?
    O23 P21 C21` C22 . . . . -159.1(3) ?
    O22 P21 C21` C26 . . . . 147.2(3) ?
    O21 P21 C21` C26 . . . . -82.8(3) ?
    O23 P21 C21` C26 . . . . 24.9(3) ?
    C1 C6 C5 C4 . . . . 0.5(5) ?
    C41 C46 C45 C44 . . . . 1.7(5) ?
    C8 C9 C10 C11 . . . . -0.1(5) ?
    C69 C70 C71 C72 . . . . 0.1(5) ?
    C67 C72 C71 C70 . . . . 0.1(5) ?
    C41 C42 C43 C44 . . . . -0.2(5) ?
    C48 C49 C50 C51 . . . . 0.5(5) ?
    C52 C51 C50 C49 . . . . -0.2(5) ?
    C9 C10 C11 C12 . . . . 0.6(5) ?
    C48 C47 C52 C51 . . . . -0.6(5) ?
    P42 C47 C52 C51 . . . . 179.9(3) ?
    C50 C51 C52 C47 . . . . 0.3(5) ?
    C66 C65 C64 C63 . . . . -0.2(5) ?
    C62 C63 C64 C65 . . . . 0.8(5) ?
    C29 C28 C27 C32 . . . . -0.3(5) ?
    C29 C28 C27 P22 . . . . 177.9(2) ?
    O25 P22 C27 C28 . . . . 162.1(2) ?
    O24 P22 C27 C28 . . . . 34.6(3) ?
    O23 P22 C27 C28 . . . . -79.5(3) ?
    O25 P22 C27 C32 . . . . -19.7(3) ?
    O24 P22 C27 C32 . . . . -147.2(2) ?
    O23 P22 C27 C32 . . . . 98.7(3) ?
    C32 C31 C30 C29 . . . . 0.4(5) ?
    C30 C31 C32 C27 . . . . -0.7(5) ?
    C28 C27 C32 C31 . . . . 0.7(5) ?
    P22 C27 C32 C31 . . . . -177.5(2) ?
    C26 C25 C24 C23 . . . . 0.8(6) ?
    C10 C11 C12 C7 . . . . 0.0(5) ?
    C8 C7 C12 C11 . . . . -1.1(4) ?
    P2 C7 C12 C11 . . . . 176.7(2) ?
    C67 C68 C69 C70 . . . . 0.7(4) ?
    C71 C70 C69 C68 . . . . -0.5(5) ?
    C3 C2 C1 C6 . . . . 0.3(5) ?
    C3 C2 C1 P1 . . . . -175.6(2) ?
    C5 C6 C1 C2 . . . . -1.1(5) ?
    C5 C6 C1 P1 . . . . 174.8(2) ?
    O2 P1 C1 C2 . . . . -162.5(2) ?
    O1 P1 C1 C2 . . . . -35.1(3) ?
    O3 P1 C1 C2 . . . . 79.4(3) ?
    O2 P1 C1 C6 . . . . 21.6(3) ?
    O1 P1 C1 C6 . . . . 149.1(2) ?
    O3 P1 C1 C6 . . . . -96.4(3) ?
    C27 C28 C29 C30 . . . . 0.0(5) ?
    C31 C30 C29 C28 . . . . 0.0(5) ?
    C1 C2 C3 C4 . . . . 1.1(5) ?
    C10 C9 C8 C7 . . . . -1.1(5) ?
    C12 C7 C8 C9 . . . . 1.6(4) ?
    P2 C7 C8 C9 . . . . -176.2(2) ?
    C26 C21` C22 C23 . . . . -0.1(5) ?
    P21 C21` C22 C23 . . . . -176.1(3) ?
    C2 C3 C4 C5 . . . . -1.7(5) ?
    C6 C5 C4 C3 . . . . 0.9(5) ?
    C24 C25 C26 C21` . . . . -1.5(6) ?
    C22 C21` C26 C25 . . . . 1.1(5) ?
    P21 C21` C26 C25 . . . . 177.0(3) ?
    C46 C45 C44 C43 . . . . -0.9(5) ?
    C42 C43 C44 C45 . . . . 0.1(5) ?
    C21` C22 C23 C24 . . . . -0.6(6) ?
    C25 C24 C23 C22 . . . . 0.3(6) ?
loop_
    _geom_hbond_atom_site_label_D
    _geom_hbond_atom_site_label_H
    _geom_hbond_atom_site_label_A
    _geom_hbond_site_symmetry_A
    _geom_hbond_distance_DH
    _geom_hbond_distance_HA
    _geom_hbond_distance_DA
    _geom_hbond_angle_DHA
    O41 H41 O45 1_455 0.84 1.69 2.530(3) 174.5
    O64 H64 O62 2_656 0.84 1.67 2.488(3) 162.6
    O61 H61 O65 1_655 0.84 1.72 2.551(3) 171.0
    O4 H4 O25 . 0.84 1.69 2.464(3) 153.1
    O21 H21 O2 . 0.84 1.70 2.472(3) 151.7
    O24 H24 O22 1_455 0.84 1.67 2.464(3) 155.6
    O1 H1 O5 1_655 0.84 1.66 2.456(3) 157.4
data_global
_journal_date_recd_electronic     2009-08-17
_journal_date_accepted     2009-09-23
_journal_name_full     'Acta Crystallographica, Section E'
_journal_year     2009
_journal_volume     65
_journal_issue     11
_journal_page_first     o2647
_journal_page_last     o2647
_journal_paper_category     QO
_journal_coeditor_code     PK2185
_publ_contact_author_name     'Alexandra M Z Slawin'
_publ_contact_author_address
;
Department of Chemistry
University of St Andrews
St Andrews
Scotland
KY16 9ST
;
_publ_contact_author_email     amzs@st-andrews.ac.uk
_publ_contact_author_fax     '+44-1334-467280'
_publ_contact_author_phone     '+44-1334-463861'
_publ_section_title
;
Bis(phenylphosphonic) anhydride
;
loop_
    _publ_author_name
    _publ_author_footnote
    _publ_author_address
    'Li, Yang' .
;
Department of Chemistry
University of St Andrews
Fife KY16 9ST
Scotland
;
    'Hua, Guoxiong' .
;
Department of Chemistry
University of St Andrews
Fife KY16 9ST
Scotland
;
    'Slawin, Alexandra M. Z.' .
;
Department of Chemistry
University of St Andrews
Fife KY16 9ST
Scotland
;
    'Woollins, J. Derek' .
;
Department of Chemistry
University of St Andrews
Fife KY16 9ST
Scotland
;
