# Supplementary material for: Bis(phenyl­phospho­nic) anhydride
Source: Acta Crystallogr Sect E Struct Rep Online. 2009 Oct 3;65(Pt 11):o2647. doi: 10.1107/S1600536809038525 (PMC2971329; doi:10.1107/S1600536809038525)
Supplement: Supplementary file 2 [file e-65-o2647-Isup2.hkl]

#
# h,k,l, Fc-squared, Fo-squared, sigma(Fo-squared) and status flag
#
data_I
_shelx_title ' _YHUA75R'
_shelx_refln_list_code          4
_shelx_F_calc_maximum      283.33
_exptl_crystal_F_000      1232.00
_reflns_d_resolution_high  0.7458
 
loop_
 _symmetry_equiv_pos_as_xyz
 'x, y, z'
 '-x, -y, -z'
 
_cell_length_a     5.6510
_cell_length_b    19.3320
_cell_length_c    24.4401
_cell_angle_alpha  84.701
_cell_angle_beta   89.192
_cell_angle_gamma  81.687
 
_shelx_F_squared_multiplier     1.000
 
loop_
 _refln_index_h
 _refln_index_k
 _refln_index_l
 _refln_F_squared_calc
 _refln_F_squared_meas
 _refln_F_squared_sigma
 _refln_observed_status
   1   0   0     4326.52     3662.08     45.65 o
   2   0   0     1675.03     1417.88     35.78 o
   3   0   0      738.83      661.98     41.16 o
   4   0   0     2965.15     2963.59    201.63 o
   5   0   0      197.36      186.25     36.88 o
   6   0   0       57.05       54.76     15.78 o
   7   0   0      278.79      268.16    153.72 o
  -7   1   0      397.98      319.97    197.22 o
  -6   1   0       41.12       79.14     24.30 o
  -5   1   0       23.42       17.35      7.38 o
  -4   1   0     1668.19     1638.09     75.18 o
  -3   1   0        0.01        7.28      6.46 o
  -2   1   0     1046.76      970.69     28.07 o
   1   1   0     8301.52     7788.08    209.32 o
   2   1   0      339.39      224.97     49.17 o
   3   1   0     1531.00     1499.18     52.52 o
   4   1   0     1596.87     1647.45     93.51 o
   5   1   0     2893.80     3077.37    245.68 o
   6   1   0      332.84      312.87     84.45 o
   7   1   0       36.33       45.07     31.24 o
  -7   2   0      119.85      154.24     67.42 o
  -6   2   0       55.00       68.01     16.81 o
  -5   2   0      135.14      121.70     25.89 o
  -4   2   0        8.39       -6.40      7.91 o
  -3   2   0     2930.98     2746.96    156.63 o
  -2   2   0      946.82      824.74     26.98 o
  -1   2   0     2165.07     1854.91     31.15 o
   0   2   0    25129.86    21371.66    140.92 o
   1   2   0     6527.75     5870.34     81.19 o
   2   2   0      135.30       83.57     16.51 o
   3   2   0      813.03      779.78     32.88 o
   4   2   0    11767.53    11842.39    779.08 o
   5   2   0      345.29      257.00     55.78 o
   6   2   0       59.58       61.06     35.32 o
  -7   3   0      260.16      199.46     91.24 o
  -6   3   0       22.92      -15.43     18.80 o
  -5   3   0      102.08       82.14     17.89 o
  -4   3   0       29.11       21.63     14.00 o
  -3   3   0     5985.73     6299.21    340.48 o
  -2   3   0     5769.89     5537.55    274.36 o
  -1   3   0     3175.92     2331.19    269.53 o
   0   3   0       13.30       32.54      7.54 o
   1   3   0       39.14       38.64     10.02 o
   2   3   0        0.06        2.69     11.79 o
   3   3   0      148.38      310.41     65.52 o
   4   3   0      513.53      401.31     79.59 o
   5   3   0       91.26       72.51     15.81 o
   6   3   0        2.70       -6.58     31.08 o
  -7   4   0      281.29      167.15    146.98 o
  -6   4   0        2.89       -6.59     13.52 o
  -5   4   0        1.66        0.43     11.60 o
  -4   4   0       37.76       28.31      8.78 o
  -3   4   0     4711.29     4531.22    240.73 o
  -2   4   0       30.99       34.66     10.23 o
  -1   4   0       36.90       51.55     12.82 o
   0   4   0      230.97      208.07     16.82 o
   1   4   0     4678.78     3877.85    204.90 o
   2   4   0      388.49      459.57     23.88 o
   3   4   0      733.28      700.35     41.74 o
   4   4   0     1341.99     1221.88     93.10 o
   5   4   0      178.48      187.47     38.65 o
   6   4   0        1.90       19.65     20.28 o
  -6   5   0       84.80       37.48     14.61 o
  -5   5   0       44.36       31.28     14.23 o
  -4   5   0     1169.79     1126.13     69.09 o
  -3   5   0     2127.40     1908.16     67.77 o
  -2   5   0       26.05       14.94     10.80 o
  -1   5   0     4451.48     4379.83    238.16 o
   0   5   0        8.64       23.83      7.68 o
   1   5   0     4620.42     4387.84    202.08 o
   3   5   0     5930.89     5732.89     82.86 o
   4   5   0      985.40      870.57     89.10 o
   5   5   0      676.78      659.37     37.20 o
   6   5   0       26.13       -5.05     32.25 o
  -6   6   0      286.52      259.99     81.83 o
  -5   6   0        1.13       -3.16     12.45 o
  -4   6   0     2222.49     2609.24    101.71 o
  -3   6   0      340.03      318.54     45.65 o
  -2   6   0      169.42      266.52     23.07 o
  -1   6   0      854.47      785.31     40.15 o
   0   6   0     4321.52     4361.66    228.90 o
   1   6   0     5813.02     4989.49    311.09 o
   2   6   0     3215.53     2725.70    158.59 o
   3   6   0      945.01      788.74     40.82 o
   4   6   0      629.15      544.66     73.36 o
   5   6   0      246.59      191.86     71.97 o
   6   6   0      139.10      164.45     60.99 o
  -6   7   0       32.63       42.47     15.09 o
  -5   7   0      235.42      284.14     71.27 o
  -4   7   0      726.00      751.84     47.83 o
  -3   7   0     4757.71     5183.48    245.07 o
  -2   7   0      462.31      389.09     23.06 o
  -1   7   0      652.99      680.47     27.97 o
   0   7   0       65.58       38.49      8.39 o
   2   7   0       16.00       -4.22      5.06 o
   3   7   0      962.28      677.95     66.73 o
   4   7   0        0.19        7.55     14.84 o
   5   7   0      616.75      607.91    173.10 o
   6   7   0       50.17       31.10     27.17 o
  -6   8   0       28.28       21.15     17.99 o
  -5   8   0      543.95      442.90    113.84 o
  -4   8   0     4731.30     5363.29    246.76 o
  -3   8   0      402.54      445.31     37.08 o
  -2   8   0      232.93      277.99     22.13 o
  -1   8   0      628.46      742.05     24.68 o
   0   8   0     5324.57     4238.15    225.97 o
   1   8   0     7144.48     6367.10    312.61 o
   2   8   0     1914.45     1680.86     94.36 o
   3   8   0      208.31      157.29     19.32 o
   4   8   0     1087.72     1289.73    107.86 o
   5   8   0      192.02      251.50     60.48 o
   6   8   0       67.92       57.18     27.98 o
  -6   9   0      585.27      513.95    268.79 o
  -5   9   0      387.21      402.30     81.99 o
  -4   9   0       45.16       28.76      8.17 o
  -3   9   0        0.06        0.18      4.92 o
  -2   9   0        0.12        1.22      4.85 o
  -1   9   0       12.75        6.54      3.85 o
   0   9   0      599.98      458.01     31.74 o
   1   9   0        9.86        2.04      5.27 o
   2   9   0      214.35      242.69     25.90 o
   3   9   0     5974.93     6152.10    353.26 o
   4   9   0      293.13      282.58     80.64 o
   5   9   0        1.14       -5.95     32.27 o
   6   9   0       26.23       23.92     25.83 o
  -6  10   0       84.86       75.37     51.67 o
  -5  10   0       14.73       -6.05     13.75 o
  -4  10   0       25.68       35.91      9.50 o
  -3  10   0        9.70        9.48      5.27 o
  -2  10   0      129.87      161.04     16.09 o
  -1  10   0      120.44      165.12     32.21 o
   0  10   0     5485.91     5056.76    316.58 o
   1  10   0     1966.80     1908.57    100.60 o
   2  10   0       71.35       56.72     12.11 o
   3  10   0      538.66      643.65     43.73 o
   4  10   0     2839.15     3244.17    115.27 o
   5  10   0      860.67      930.01    272.27 o
   6  10   0        8.35      -31.31     36.25 o
  -6  11   0        6.22       18.77     30.05 o
  -5  11   0        0.80       -9.77     28.59 o
  -4  11   0       40.16       21.45      8.10 o
  -3  11   0      718.79      742.67     29.83 o
  -2  11   0     1310.00     1378.60     91.90 o
  -1  11   0      412.13      430.96     19.64 o
   0  11   0      386.85      315.04     20.32 o
   1  11   0    21943.86    21937.84   1727.35 o
   2  11   0      735.33      855.42     80.45 o
   3  11   0      753.54      707.29     44.43 o
   4  11   0      136.49      186.15     54.10 o
   6  11   0       42.10       36.87     31.06 o
  -5  12   0        0.36      -24.75     33.46 o
  -4  12   0      444.20      324.43     59.31 o
  -3  12   0     1860.86     1993.92    105.56 o
  -2  12   0       20.01       17.03      5.38 o
  -1  12   0     1214.43     1392.86     59.72 o
   0  12   0     6961.11     7842.61    414.27 o
   1  12   0       44.26       32.91     10.76 o
   2  12   0      893.95      912.59     44.31 o
   3  12   0      454.23      388.61     44.75 o
   4  12   0      454.20      443.37    132.72 o
   5  12   0      839.70      950.97     76.85 o
   6  12   0      102.52      130.83     50.80 o
  -5  13   0        2.54       28.45     16.98 o
  -4  13   0      186.47      125.94     43.70 o
  -3  13   0     2624.51     2982.22    228.48 o
  -2  13   0     2393.65     2751.40    103.16 o
  -1  13   0       39.23       36.99      8.19 o
   0  13   0      367.87      432.48     29.30 o
   1  13   0     1504.60     1720.61     89.35 o
   2  13   0     2078.18     2059.15     78.68 o
   3  13   0        4.25       19.40     17.27 o
   4  13   0     1282.47     1213.94    319.52 o
   5  13   0     1535.29     1680.93    306.40 o
   6  13   0      319.25      222.66    155.27 o
  -4  14   0      485.68      412.42    156.03 o
  -3  14   0      768.79      699.17    100.64 o
  -2  14   0       62.50       48.40      8.85 o
  -1  14   0      195.09      164.72     16.66 o
   0  14   0       59.14       46.39      9.61 o
   1  14   0     1055.94      917.32     57.18 o
   2  14   0      488.91      508.67     42.10 o
   3  14   0      509.42      482.18    148.64 o
   4  14   0      235.38      275.21     84.21 o
   5  14   0        4.04       26.70     25.04 o
  -4  15   0      232.06      204.47     76.04 o
  -3  15   0     1035.01     1117.15    125.24 o
  -2  15   0      194.21      196.80     25.24 o
  -1  15   0       29.10       32.22      5.90 o
   0  15   0      442.01      418.32     38.28 o
   1  15   0     3214.96     3183.60    122.47 o
   2  15   0      151.80      143.03     21.57 o
   3  15   0      172.39      167.44     62.75 o
   4  15   0      145.99      178.74     54.17 o
   5  15   0      910.65     1008.23    225.38 o
  -4  16   0     1085.41     1138.15     86.98 o
  -3  16   0      212.34      202.54     63.19 o
  -2  16   0      173.01      195.38     47.00 o
  -1  16   0     1076.69     1071.24     43.19 o
   0  16   0     4872.20     5574.52    196.24 o
   1  16   0     1788.79     1697.50     99.41 o
   2  16   0      156.67      167.35     26.90 o
   3  16   0      129.75      136.09     30.16 o
   4  16   0     1473.89     1614.28    141.93 o
   5  16   0      176.18      150.89     66.11 o
  -3  17   0      145.38       97.76     33.42 o
  -2  17   0      484.85      433.56    156.23 o
  -1  17   0     4722.30     5280.51    253.90 o
   0  17   0      151.01      135.96     18.12 o
   1  17   0     2453.57     2572.10    131.92 o
   2  17   0      759.02      637.60     97.05 o
   3  17   0     1278.95     1453.35     95.42 o
   4  17   0       62.90       42.42     28.97 o
   5  17   0       41.21       37.57     31.13 o
  -3  18   0      157.89      122.05     50.57 o
  -2  18   0        1.21        2.74     16.57 o
  -1  18   0        1.63        1.09      9.33 o
   0  18   0     2212.89     2484.77     89.15 o
   1  18   0      845.80      979.04     74.36 o
   2  18   0      746.01      617.28     66.92 o
   3  18   0       33.58       50.93     22.91 o
   4  18   0      571.47      385.23    216.78 o
   5  18   0      533.62      397.78    247.59 o
  -2  19   0     1700.16     1689.36     97.87 o
  -1  19   0      250.60      218.35     65.51 o
   0  19   0      309.98      315.40     53.12 o
   1  19   0      832.15      801.94     57.15 o
   2  19   0      205.37      180.22     36.40 o
   3  19   0       60.63       35.15     22.28 o
   4  19   0        2.72       -8.33     33.80 o
   5  19   0      125.93       90.01     64.52 o
  -2  20   0       41.91       64.38     37.97 o
  -1  20   0      963.62     1000.51    141.39 o
   0  20   0      559.32      583.75    125.36 o
   1  20   0      191.62      173.38     42.69 o
   2  20   0     1122.79     1105.93    162.34 o
   3  20   0       56.92       76.20     27.94 o
   4  20   0      137.17       71.68     29.04 o
  -1  21   0      454.15      229.22     98.23 o
   0  21   0       16.56       24.59      8.56 o
   1  21   0     1136.41     1407.70     84.37 o
   2  21   0       10.78       11.77      9.48 o
   3  21   0       21.50      -14.44     21.78 o
   4  21   0       72.06       43.88     27.31 o
  -1  22   0      132.39      148.69     42.38 o
   0  22   0        8.58       -2.36      8.04 o
   1  22   0       63.78       50.73     26.16 o
   2  22   0       10.19       13.25      7.16 o
   3  22   0        1.14      -10.42     23.76 o
   4  22   0       68.34       71.68     37.05 o
   1  23   0        1.46      -12.31     28.77 o
   4  23   0       15.19       29.55     16.75 o
   1  24   0      156.52       56.75     40.09 o
   1  25   0      211.60      119.47     78.71 o
  -1 -25   1       20.39       22.08     18.98 o
  -1 -24   1       15.76       34.70     23.56 o
  -4 -23   1       45.26       22.32     24.12 o
  -1 -23   1        7.52       32.68     31.26 o
   0 -23   1       73.96       57.13     30.77 o
  -4 -22   1      155.47       93.69     63.85 o
  -3 -22   1       27.91       -3.01     22.05 o
  -1 -22   1      189.50      138.43     61.20 o
   0 -22   1      121.64       89.85     42.31 o
   1 -22   1      285.44      300.81     91.83 o
  -4 -21   1       13.56        3.62     21.54 o
  -3 -21   1        1.97       -3.93     14.46 o
  -2 -21   1       86.60       74.27     30.92 o
  -1 -21   1      144.30      148.49     40.94 o
   0 -21   1       21.16       45.50     26.68 o
   1 -21   1      302.60      291.47     91.40 o
  -4 -20   1        9.69       15.11     18.91 o
  -3 -20   1        9.89      -22.73     22.73 o
  -2 -20   1       22.19       10.82     12.22 o
  -1 -20   1       93.48       69.65     20.53 o
   0 -20   1       28.56       35.80     20.21 o
   1 -20   1      138.27      143.01     42.26 o
   2 -20   1        1.22      -30.95     30.95 o
  -5 -19   1       18.70        7.41     17.49 o
  -4 -19   1        1.76      -11.36     33.21 o
  -2 -19   1      131.95      111.55     33.73 o
  -1 -19   1       40.18       38.89     12.40 o
   0 -19   1       14.75       12.40      4.74 o
   1 -19   1      171.52      145.57     39.03 o
   2 -19   1        2.46        5.34     11.09 o
  -5 -18   1        9.86        9.57     11.92 o
  -4 -18   1        7.07       -9.18     26.77 o
  -3 -18   1     1715.88     1932.75    185.81 o
  -2 -18   1      648.21      682.68     97.02 o
  -1 -18   1      443.55      422.96     32.53 o
   0 -18   1       15.25        2.78      7.29 o
   1 -18   1      738.25      709.46    194.86 o
   2 -18   1        3.39       -6.92     30.03 o
   3 -18   1       32.55       14.62     32.50 o
  -5 -17   1        8.67       -7.84     36.45 o
  -4 -17   1      204.75      185.02     63.42 o
  -3 -17   1     2159.10     2413.35    150.98 o
  -2 -17   1      371.23      433.40     41.66 o
  -1 -17   1      192.85      188.37     30.11 o
   0 -17   1       49.11       49.18      8.06 o
   1 -17   1      484.77      517.53     39.54 o
   2 -17   1       24.41       23.62     21.63 o
   3 -17   1       10.35        5.28     39.68 o
  -5 -16   1        8.91      -11.72     32.47 o
  -4 -16   1      398.16      370.29    121.83 o
  -3 -16   1     1136.41     1454.70     89.90 o
  -2 -16   1      638.27      648.66     36.71 o
  -1 -16   1      505.47      476.30     65.16 o
   0 -16   1       76.52       94.12     13.61 o
   1 -16   1     1172.93     1243.37     48.41 o
   2 -16   1      486.57      422.98    115.00 o
   3 -16   1       48.32       31.24     26.90 o
   4 -16   1        5.57      -18.95     34.43 o
  -5 -15   1       47.09       80.22     36.18 o
  -4 -15   1      560.99      555.09    180.73 o
  -3 -15   1      785.15      808.27     66.20 o
  -2 -15   1      784.08      853.92     47.19 o
  -1 -15   1      363.64      377.40     54.15 o
   0 -15   1      341.91      264.43     40.02 o
   1 -15   1     1848.92     2174.83     95.46 o
   2 -15   1     1770.34     1842.98    114.82 o
   3 -15   1        0.34        8.94     15.63 o
   4 -15   1      154.89      166.29     69.82 o
  -5 -14   1        1.10      -30.99     30.99 o
  -4 -14   1      631.29      543.06    147.90 o
  -3 -14   1      615.77      731.25     58.21 o
  -2 -14   1        0.91      -14.24     14.24 o
  -1 -14   1      995.88     1020.06     62.76 o
   0 -14   1     1330.01     1523.45     65.90 o
   1 -14   1     1999.38     2339.82    107.99 o
   2 -14   1      127.20      124.80     16.22 o
   3 -14   1        0.76        1.38      4.86 o
   4 -14   1      521.02      408.70    176.67 o
  -5 -13   1        0.00        6.89     15.72 o
  -4 -13   1      223.64      209.10     83.34 o
  -3 -13   1      488.33      548.31     61.54 o
  -2 -13   1      826.53      805.86     56.64 o
  -1 -13   1      236.33      255.42     34.65 o
   0 -13   1     2803.81     3072.41    157.01 o
   1 -13   1      234.93      264.49     23.38 o
   2 -13   1      175.85      171.23     19.72 o
   3 -13   1        1.45        3.73      7.08 o
   4 -13   1      328.78      278.71     66.56 o
   5 -13   1      128.63       97.78     42.94 o
  -6 -12   1      109.27       64.68     35.41 o
  -5 -12   1      119.28      167.35     66.20 o
  -4 -12   1       27.42       45.81     27.40 o
  -3 -12   1      599.87      517.20     40.52 o
  -2 -12   1        7.63        5.54      7.25 o
  -1 -12   1      440.98      452.30     21.65 o
   0 -12   1     1846.49     2015.40     88.39 o
   1 -12   1      318.28      322.63     21.23 o
   2 -12   1     1027.94     1094.42     38.95 o
   3 -12   1       86.11       82.16     10.87 o
   4 -12   1      668.02      622.24     89.82 o
   5 -12   1        0.15       -2.65     32.79 o
  -6 -11   1      995.07     1322.03    117.61 o
  -5 -11   1      381.77      358.03     92.21 o
  -4 -11   1       84.68       91.45     49.74 o
  -3 -11   1      191.96      165.46     24.21 o
  -2 -11   1      335.26      382.14     25.64 o
  -1 -11   1     1472.75     1495.60     73.56 o
   0 -11   1      307.09      305.51     28.45 o
   1 -11   1      975.45     1025.28     45.00 o
   2 -11   1      567.16      594.66     27.38 o
   3 -11   1      299.96      302.00     32.16 o
   4 -11   1      508.80      461.77     67.14 o
   5 -11   1       25.91       18.26     17.09 o
   6 -11   1      640.58      571.24    199.35 o
  -6 -10   1      270.54      201.89    100.74 o
  -5 -10   1      161.90      105.82     39.57 o
  -4 -10   1     1996.93     2023.34    112.15 o
  -3 -10   1     1205.97     1186.96     41.08 o
  -2 -10   1     1801.88     1741.40     97.02 o
  -1 -10   1     1001.98      816.50     46.40 o
   0 -10   1      805.27      802.09     55.29 o
   1 -10   1      421.71      443.61     20.37 o
   2 -10   1      280.37      281.67     31.05 o
   3 -10   1      481.25      475.09     37.14 o
   4 -10   1        2.24       -3.01      6.55 o
   5 -10   1        6.11       -4.58     27.91 o
   6 -10   1      529.49      457.25    175.84 o
  -6  -9   1      374.19      337.64    127.78 o
  -5  -9   1      217.48      177.99     64.95 o
  -4  -9   1      200.83      219.90     73.23 o
  -3  -9   1     1176.49     1070.55     49.46 o
  -2  -9   1     2898.59     2823.42    183.40 o
  -1  -9   1     1250.24     1120.59     37.25 o
   0  -9   1     1146.77     1201.72     49.34 o
   1  -9   1      141.95      160.67     16.60 o
   2  -9   1        9.32        0.86      5.97 o
   3  -9   1        6.19        8.79      4.96 o
   4  -9   1       20.52       16.83      9.69 o
   5  -9   1       55.53       45.35     14.98 o
   6  -9   1      199.19      158.75     65.46 o
  -6  -8   1      210.53      162.32     64.88 o
  -5  -8   1        4.46       30.36     35.06 o
  -4  -8   1       30.83       25.03      8.74 o
  -3  -8   1      312.32      270.72     28.20 o
  -2  -8   1     1706.37     1746.51     57.27 o
  -1  -8   1       59.33       41.54      8.71 o
   0  -8   1      776.52      717.46     30.70 o
   1  -8   1      421.54      355.80     22.55 o
   2  -8   1       11.74       12.69      4.82 o
   3  -8   1        1.10       -8.76      8.76 o
   4  -8   1        0.51        5.09      6.75 o
   5  -8   1        0.03       17.70      9.54 o
   6  -8   1      442.04      315.10    153.18 o
  -6  -7   1       72.15       42.56     29.64 o
  -5  -7   1      573.17      593.85    209.64 o
  -4  -7   1      445.09      423.82     31.43 o
  -3  -7   1     3132.47     3048.94    150.15 o
  -2  -7   1     1558.15     1556.88     85.47 o
  -1  -7   1     6301.66     5719.37    295.61 o
   0  -7   1     1609.04     1470.27     61.11 o
   1  -7   1     1243.96     1212.92     67.45 o
   2  -7   1       65.84       59.92      8.83 o
   3  -7   1        5.71       13.58      5.25 o
   4  -7   1      261.52      233.26     31.11 o
   5  -7   1       10.57        6.90      7.85 o
   6  -7   1        2.99       -3.05     16.27 o
  -6  -6   1      353.31      359.16     81.32 o
  -5  -6   1     1108.38     1053.78    105.28 o
  -4  -6   1      625.69      570.77    161.02 o
  -3  -6   1       58.52       57.54     21.58 o
  -2  -6   1      715.63      630.87     39.83 o
  -1  -6   1     3309.38     2953.81     84.42 o
   0  -6   1     1543.39     1301.81     52.76 o
   1  -6   1       96.69      109.58     12.31 o
   2  -6   1      597.45      659.41     43.51 o
   3  -6   1       51.46       46.18      9.81 o
   4  -6   1      316.55      319.34     46.79 o
   5  -6   1      982.26      997.16     55.55 o
   6  -6   1      125.72      145.40     37.63 o
  -6  -5   1      289.19      329.76    112.49 o
  -5  -5   1     2867.48     2799.76    247.42 o
  -4  -5   1      240.97      294.40     63.53 o
  -3  -5   1      395.54      395.73     73.88 o
  -2  -5   1     1398.31     1200.94     84.15 o
  -1  -5   1     9092.44     7827.07    293.70 o
   0  -5   1     2665.68     2476.09     90.57 o
   1  -5   1        1.72       -4.29      4.29 o
   2  -5   1       15.61       28.64      9.65 o
   3  -5   1     1638.84     1570.65     50.69 o
   4  -5   1      515.39      423.21     40.36 o
   5  -5   1      764.71      802.06     51.56 o
   6  -5   1        3.02       21.05     12.10 o
  -6  -4   1      100.46      102.94     43.41 o
  -5  -4   1      844.23      834.82    105.19 o
  -4  -4   1        0.10       14.67      6.36 o
  -3  -4   1      198.63      199.51     38.31 o
  -2  -4   1     1566.41     1312.94     38.01 o
  -1  -4   1     3663.04     2980.78    181.01 o
   0  -4   1      966.88      904.30     47.51 o
   1  -4   1     4183.82     3839.17    447.67 o
   2  -4   1       13.26        5.30      5.23 o
   3  -4   1     4201.97     4737.46    217.60 o
   4  -4   1        0.26       -3.68      9.11 o
   5  -4   1       23.83       -1.34     14.09 o
   6  -4   1      197.05      143.63     47.90 o
   7  -4   1        4.39       -5.91     28.97 o
  -6  -3   1       37.52       19.25     29.73 o
  -5  -3   1        1.52        6.83      4.95 o
  -4  -3   1       37.25       42.95     18.70 o
  -3  -3   1      109.27      143.40     25.59 o
  -2  -3   1     1530.85     1396.67     35.80 o
  -1  -3   1      824.60      770.70     36.85 o
   0  -3   1      228.83      199.63      9.17 o
   1  -3   1     4120.44     3463.67    265.93 o
   2  -3   1     5949.01     5772.53    289.24 o
   3  -3   1     5718.92     5867.08    331.91 o
   4  -3   1        7.86       17.71      8.39 o
   5  -3   1      666.67      630.18    133.59 o
   6  -3   1      343.22      295.57     85.99 o
   7  -3   1        9.02        8.96     19.87 o
  -6  -2   1        0.31      -27.31     30.56 o
  -5  -2   1        0.36        1.49     12.80 o
  -4  -2   1        3.43        3.57     12.45 o
  -3  -2   1       25.82        2.95     11.16 o
  -2  -2   1       25.44       -9.65     13.17 o
  -1  -2   1      160.26      172.51     33.38 o
   0  -2   1        3.74        6.52      2.08 o
   1  -2   1     6314.23     5397.96    306.84 o
   2  -2   1     4465.21     4190.95    223.10 o
   3  -2   1      970.09      984.20     46.94 o
   4  -2   1      156.88      153.95     21.17 o
   5  -2   1     1032.25     1064.00    106.48 o
   6  -2   1      180.85      178.55     42.73 o
   7  -2   1       25.97       21.36     20.97 o
  -7  -1   1      355.76      335.37    161.65 o
  -6  -1   1       29.96       -0.72     11.98 o
  -5  -1   1       19.49       12.90      9.16 o
  -4  -1   1       67.90       51.70     14.67 o
  -3  -1   1      782.11      813.94     47.74 o
  -2  -1   1        5.30        3.88     15.78 o
  -1  -1   1        3.15       -6.13      9.90 o
   0  -1   1      123.28       73.97      8.06 o
   1  -1   1     1426.27     1125.98     65.85 o
   2  -1   1      154.59      135.98     16.00 o
   3  -1   1      532.78      546.50     28.56 o
   4  -1   1      122.10      128.54     20.05 o
   5  -1   1     2026.44     2038.85    204.56 o
   6  -1   1      141.55      158.63     38.33 o
   7  -1   1       15.82       12.87     28.30 o
  -7   0   1      142.53      188.12     59.20 o
  -6   0   1        0.53        4.87     10.95 o
  -5   0   1      293.94      290.16     64.80 o
  -4   0   1       25.03       27.46      8.62 o
  -3   0   1      900.78      852.89     41.78 o
  -2   0   1      328.63      343.84     28.81 o
  -1   0   1        3.86        1.94      9.69 o
   1   0   1       10.78       -5.99      6.38 o
   2   0   1       90.77       72.77     15.96 o
   3   0   1       99.38      111.26     17.08 o
   4   0   1      618.61      539.51     43.34 o
   5   0   1       84.77       72.47     23.42 o
   6   0   1       51.97       96.36     23.74 o
   7   0   1      128.59      119.49     63.49 o
  -7   1   1      131.59      150.01     44.15 o
  -6   1   1      255.10      226.01     65.12 o
  -5   1   1      704.20      617.78     50.23 o
  -4   1   1        8.25        1.54      8.91 o
  -3   1   1      305.31      324.92     29.06 o
  -2   1   1     1685.11     1720.00     44.72 o
  -1   1   1      701.15      697.00     28.39 o
   0   1   1        3.62       -0.22      6.18 o
   1   1   1      127.30      109.23      9.19 o
   2   1   1       93.21       58.10     18.69 o
   3   1   1        2.63       -2.14      6.87 o
   4   1   1        9.71        7.38      5.65 o
   5   1   1      193.99      166.55     37.08 o
   6   1   1       28.92       13.09     19.87 o
   7   1   1        9.10      -10.60     32.14 o
  -7   2   1       11.38       20.26     42.80 o
  -6   2   1      145.32      150.25     34.58 o
  -5   2   1      376.68      337.71     76.89 o
  -4   2   1     1431.95     1411.76     70.88 o
  -3   2   1       93.32       64.66     24.95 o
  -2   2   1     2307.52     2336.93     46.05 o
  -1   2   1    11103.96    10803.02     91.17 o
   0   2   1       39.89       64.53     13.94 o
   1   2   1       76.91       94.74     22.12 o
   2   2   1      720.98      702.35     38.38 o
   3   2   1      146.75      130.77     16.91 o
   4   2   1       95.46      110.36     15.86 o
   5   2   1       37.30       12.47     12.83 o
   6   2   1       14.17       20.53     18.53 o
   7   2   1       13.25      -17.90     31.78 o
  -7   3   1       54.34       57.02     28.63 o
  -6   3   1      101.75       74.35     24.56 o
  -5   3   1     1254.82     1256.83     57.08 o
  -4   3   1        4.53       10.16     11.67 o
  -3   3   1      104.53      124.61     17.53 o
  -2   3   1     7177.29     7440.31    175.63 o
  -1   3   1     4288.58     4355.95    113.66 o
   0   3   1        4.77        0.02      3.91 o
   1   3   1       43.47       37.17     13.67 o
   2   3   1        1.79       -1.30      9.05 o
   3   3   1     2562.78     2367.77    172.78 o
   4   3   1      356.07      342.41     45.40 o
   5   3   1       22.94       11.45     11.89 o
   6   3   1       10.31        1.37     15.34 o
   7   3   1       12.51       42.31     28.12 o
  -7   4   1       20.33       29.67     24.59 o
  -6   4   1      112.73      129.09     33.17 o
  -5   4   1      439.02      446.61     66.16 o
  -4   4   1        1.21        8.78      6.67 o
  -3   4   1       37.81       47.80     11.80 o
  -2   4   1      760.57      692.80     40.38 o
   0   4   1       48.75       39.23      9.01 o
   1   4   1     2379.90     2322.06     46.06 o
   2   4   1      765.18      637.34     28.94 o
   3   4   1     3574.19     3239.34    323.74 o
   4   4   1      267.69      247.47     34.22 o
   5   4   1       54.13       52.54     14.60 o
   6   4   1       26.15       25.49     19.81 o
  -7   5   1       13.22       -5.84     29.76 o
  -6   5   1       24.36       23.72     12.17 o
  -5   5   1       10.59        0.23     10.74 o
  -4   5   1      159.04      174.21     23.85 o
  -3   5   1       41.71       29.26      8.70 o
  -2   5   1      357.79      355.75     20.67 o
  -1   5   1     2580.13     2753.86    153.63 o
   0   5   1      446.05      470.20     17.55 o
   3   5   1      992.61      954.72     42.34 o
   4   5   1     1010.80      937.30     77.19 o
   5   5   1      293.55      261.93     43.61 o
   6   5   1     1645.50     1820.93    168.16 o
  -6   6   1      121.80      121.72     52.32 o
  -5   6   1       40.49       33.55     12.01 o
  -4   6   1     1261.87     1303.93     45.19 o
  -3   6   1        1.64        8.86     11.14 o
  -2   6   1      447.57      516.53     32.78 o
  -1   6   1       18.23       34.92      7.61 o
   0   6   1      397.32      408.76     27.88 o
   1   6   1     1850.84     1937.81     37.94 o
   2   6   1     1011.15      839.75     49.29 o
   3   6   1      136.85      134.90     23.89 o
   4   6   1      281.90      269.60     56.76 o
   5   6   1     3231.71     3458.28    153.40 o
   6   6   1     2960.58     3737.44    145.23 o
  -6   7   1       89.78       72.41     19.61 o
  -5   7   1      414.21      358.27     78.19 o
  -4   7   1       80.61       47.80     13.55 o
  -3   7   1      275.58      311.02     38.17 o
  -2   7   1      231.60      229.68     33.73 o
  -1   7   1       54.37       57.53     12.29 o
   0   7   1        4.90        0.06      5.01 o
   1   7   1     2182.93     1995.03     67.30 o
   2   7   1       11.52        8.15      8.75 o
   3   7   1      536.26      514.32     97.89 o
   4   7   1        0.05       25.60     13.43 o
   5   7   1     4957.98     5421.61    157.13 o
   6   7   1      370.29      355.97    144.49 o
  -6   8   1       69.74       33.25     16.30 o
  -5   8   1       10.56       -1.92     13.64 o
  -4   8   1       45.08       53.14      8.71 o
  -3   8   1       31.79       28.89      6.50 o
  -2   8   1       75.80       85.90     15.29 o
  -1   8   1       71.22       80.32     10.48 o
   0   8   1        8.48        4.40      4.82 o
   1   8   1      186.82      200.58     33.99 o
   2   8   1       53.78       62.57     18.60 o
   3   8   1      806.57      866.99     53.14 o
   4   8   1      754.66      857.68    240.72 o
   5   8   1      958.18      962.33     75.64 o
   6   8   1       57.81       43.45     21.20 o
  -6   9   1      350.38      289.99    124.73 o
  -5   9   1      264.52      231.29     56.54 o
  -4   9   1      520.91      615.23     37.05 o
  -3   9   1        3.83       11.67      5.30 o
  -2   9   1      338.14      308.48     21.62 o
  -1   9   1      165.43      211.15     19.40 o
   0   9   1       56.43       63.83     14.50 o
   1   9   1      236.33      213.04     22.14 o
   2   9   1        6.57        4.86      7.90 o
   3   9   1     1264.21     1293.41     46.98 o
   4   9   1        8.55       56.05     34.34 o
   5   9   1      105.51      150.51     45.12 o
   6   9   1      129.43       87.74     47.09 o
  -6  10   1      440.83      304.32    164.30 o
  -5  10   1      729.20      823.34    121.20 o
  -4  10   1      189.06      182.20     25.46 o
  -3  10   1       44.36       62.28     14.08 o
  -2  10   1     2222.16     2439.39     81.15 o
  -1  10   1      103.43      120.15     14.22 o
   0  10   1        3.06        1.68      4.76 o
   1  10   1      457.29      449.78     23.13 o
   2  10   1       32.35       24.64     10.80 o
   3  10   1      506.95      532.13    110.37 o
   4  10   1      140.63      182.96     37.17 o
   5  10   1       25.47       22.41     21.78 o
   6  10   1       18.98        8.67     15.61 o
  -6  11   1      576.34      420.58    230.79 o
  -5  11   1      618.63      495.94    163.06 o
  -4  11   1       50.52       16.10      9.29 o
  -3  11   1        0.37       -3.85      5.31 o
  -2  11   1     1975.38     2088.13    119.44 o
  -1  11   1     1430.98     1413.76     77.85 o
   0  11   1        7.27        4.10      8.18 o
   1  11   1      200.18      171.26     27.16 o
   2  11   1      177.84      245.31     46.80 o
   3  11   1       86.66       94.24     23.16 o
   4  11   1      696.32      776.48     76.51 o
   5  11   1      175.00      170.72     96.68 o
   6  11   1       24.56       29.22     21.15 o
  -5  12   1      272.99      274.11     98.72 o
  -4  12   1       89.51       71.88     16.49 o
  -3  12   1        4.16        4.34      4.45 o
  -2  12   1     2310.85     2475.57    146.82 o
  -1  12   1      885.18      971.85     42.06 o
   0  12   1       26.80       26.98      7.82 o
   1  12   1        1.41        1.90      6.19 o
   2  12   1      206.97      170.68     31.12 o
   3  12   1       72.90       69.67     27.89 o
   4  12   1        1.36       -6.56     32.81 o
   5  12   1       85.11       72.24     34.72 o
   6  12   1       54.44       83.54     45.70 o
  -5  13   1       24.82       23.36     12.10 o
  -4  13   1        1.60      -25.76     25.76 o
  -3  13   1       53.47       35.05      9.58 o
  -2  13   1      864.91      896.92     46.42 o
  -1  13   1     1781.32     1884.22     74.57 o
   0  13   1      221.27      248.41     37.11 o
   1  13   1      144.26      177.67     22.00 o
   2  13   1     1710.69     1583.96     90.64 o
   3  13   1     3189.09     3327.15    137.89 o
   4  13   1      107.76      118.98     26.14 o
   5  13   1       10.13      -28.36     35.15 o
   6  13   1        0.85       24.82     24.23 o
  -4  14   1      281.46      193.65     66.88 o
  -3  14   1       17.74       19.96      7.54 o
  -2  14   1      415.85      349.48     44.93 o
  -1  14   1      365.74      356.79     35.31 o
   0  14   1     1297.40     1378.44     73.39 o
   1  14   1       13.77       19.53     10.11 o
   2  14   1     2073.70     1965.19    203.34 o
   3  14   1     1452.40     1555.87     86.03 o
   4  14   1        3.53       11.32     14.64 o
   5  14   1       68.14       65.71     42.96 o
  -4  15   1      103.23       87.43     34.45 o
  -3  15   1       36.81       21.27     17.16 o
  -2  15   1      313.89      271.99     38.12 o
  -1  15   1      395.06      449.68     35.25 o
   0  15   1      796.39      878.83     31.71 o
   1  15   1       56.47       43.96     12.08 o
   2  15   1      134.80      110.36     23.28 o
   3  15   1       27.88      -22.08     22.08 o
   4  15   1      325.19      314.20    128.01 o
   5  15   1       89.63      142.69     50.73 o
  -4  16   1        3.27        7.10     16.80 o
  -3  16   1      123.36       99.53     37.89 o
  -2  16   1      131.10      152.97     28.65 o
  -1  16   1      822.95      916.33     33.88 o
   0  16   1      777.38      847.34     30.76 o
   1  16   1        1.26       14.40      9.48 o
   2  16   1      143.07      168.42     21.43 o
   3  16   1       56.74       72.15     35.39 o
   4  16   1        3.45       18.35     17.25 o
   5  16   1        0.03      -13.99     28.97 o
  -3  17   1       49.05       54.62     33.10 o
  -2  17   1       57.80       35.57     46.67 o
  -1  17   1      322.66      278.33     35.11 o
   0  17   1       12.99        9.47      7.87 o
   1  17   1      111.70      127.87     17.18 o
   2  17   1       78.93       72.17     16.07 o
   3  17   1       16.16       24.41     18.50 o
   4  17   1       59.18       73.55     32.00 o
   5  17   1        4.52        0.92     20.86 o
  -3  18   1        0.39       19.25     32.18 o
  -2  18   1        0.18       16.96     26.16 o
  -1  18   1       28.60        9.22      9.56 o
   0  18   1       41.73       27.47      7.65 o
   1  18   1        2.07       11.08     10.24 o
   2  18   1        0.48       13.76      9.95 o
   3  18   1      201.02      240.65    104.92 o
   4  18   1      500.79      430.64    176.18 o
   5  18   1        8.18       17.40     27.08 o
  -2  19   1      100.26       64.63     39.32 o
  -1  19   1      106.82       86.35     31.15 o
   0  19   1      347.94      411.90     62.40 o
   1  19   1        1.02        7.30      7.07 o
   2  19   1        0.28       -1.13      7.97 o
   3  19   1      376.74      331.87    144.20 o
   4  19   1      152.92      120.55     40.11 o
   5  19   1       41.67       22.05     19.92 o
  -2  20   1       67.92       61.49     28.88 o
  -1  20   1      156.01      143.30     57.40 o
   0  20   1      122.02      146.40     41.70 o
   1  20   1        0.88        4.68      9.69 o
   2  20   1       26.17       16.79     10.42 o
   3  20   1      214.57      193.49     72.96 o
   4  20   1       11.15       -2.74     30.59 o
  -1  21   1       30.70        9.57     19.36 o
   0  21   1       39.65       64.00     27.06 o
   1  21   1       20.07        9.26     10.25 o
   2  21   1      103.41       70.58     23.51 o
   3  21   1      161.06      134.50     74.36 o
   4  21   1      264.24      306.47     74.87 o
  -1  22   1        9.29       63.64     33.06 o
   0  22   1      400.88      444.38    156.75 o
   1  22   1       70.14       47.09     22.68 o
   2  22   1      276.81      190.24     60.78 o
   3  22   1      188.53      137.06     69.50 o
   4  22   1      283.87      132.99    123.40 o
   0  23   1      263.61      214.67     58.48 o
   1  23   1       42.19       35.64     26.05 o
   2  23   1       12.14        3.48     10.44 o
   3  23   1       83.80       43.63     22.75 o
   0  24   1      250.11      228.77     68.63 o
   1  24   1       89.13       61.35     33.06 o
   1  25   1        1.01      -12.24     30.47 o
  -1 -24   2       42.60       40.38     24.59 o
  -1 -23   2      718.76      655.90    158.91 o
   0 -23   2     1519.18     1874.11    110.85 o
  -4 -22   2        6.75       15.79     18.53 o
  -3 -22   2       61.17       40.36     28.92 o
  -1 -22   2      750.21      595.31    249.21 o
   0 -22   2       96.02       64.97     23.65 o
   1 -22   2      334.41      294.01     83.14 o
  -4 -21   2     1086.95     1267.05     96.70 o
  -3 -21   2       13.96        8.20     13.61 o
  -2 -21   2      261.81      193.94     84.33 o
  -1 -21   2      207.36      153.22     58.79 o
   0 -21   2      656.83      644.45    152.06 o
   1 -21   2      219.88      228.59     78.55 o
  -4 -20   2       76.14       76.20     39.37 o
  -3 -20   2     1097.62     1025.43    203.57 o
  -2 -20   2     1497.92     1930.14     82.17 o
  -1 -20   2     3069.43     3926.84    438.73 o
   0 -20   2      106.94      163.87     33.08 o
   1 -20   2       48.75       54.48     38.04 o
   2 -20   2      206.13      182.04     47.27 o
  -5 -19   2       86.96       60.10     36.13 o
  -4 -19   2       17.37       15.18     17.00 o
  -3 -19   2      673.30      701.85     60.86 o
  -2 -19   2     2060.92     2370.54    182.56 o
  -1 -19   2     1212.01     1280.12    110.06 o
   0 -19   2      478.59      446.31    109.05 o
   1 -19   2      360.97      303.71     83.02 o
   2 -19   2      255.91      289.09     88.35 o
  -5 -18   2        5.84       16.26     21.58 o
  -4 -18   2     1613.90     1981.36    132.23 o
  -3 -18   2      580.94      600.73     72.85 o
  -2 -18   2      331.86      361.99     87.94 o
  -1 -18   2      687.29      682.68     71.60 o
   0 -18   2      357.94      299.47     45.23 o
   1 -18   2      247.56      252.84     65.26 o
   2 -18   2        4.59        3.66     25.08 o
  -5 -17   2      431.31      363.76    165.91 o
  -4 -17   2      606.53      694.39     89.40 o
  -3 -17   2      448.59      385.77    115.45 o
  -2 -17   2      176.11      140.66     20.86 o
  -1 -17   2      790.65      797.35     61.05 o
   0 -17   2     3376.93     4060.23    159.66 o
   1 -17   2        9.90       42.26     26.16 o
   2 -17   2      561.55      572.21    162.01 o
   3 -17   2        5.35       30.05     16.64 o
  -5 -16   2      235.10      295.42     69.80 o
  -4 -16   2       86.12       51.63     21.22 o
  -3 -16   2      348.24      446.22    168.56 o
  -2 -16   2       19.72       10.29      9.09 o
  -1 -16   2      115.04      114.89     15.95 o
   0 -16   2      674.13      717.45     31.41 o
   1 -16   2       10.79       29.55     18.93 o
   2 -16   2     2329.91     2160.71    356.75 o
   3 -16   2        0.20        1.82     11.57 o
   4 -16   2        1.33      -26.10     33.24 o
  -5 -15   2      428.20      470.30    210.00 o
  -4 -15   2      391.62      446.00    162.52 o
  -3 -15   2      554.75      498.77    125.94 o
  -2 -15   2      329.23      292.01     40.54 o
  -1 -15   2        2.64       -1.91      8.74 o
   0 -15   2      674.26      668.41     35.62 o
   1 -15   2      944.92      871.76     68.34 o
   2 -15   2      544.13      470.32    164.18 o
   3 -15   2        7.94       12.10     10.26 o
   4 -15   2      320.50      337.42    127.74 o
  -5 -14   2      685.69      687.64    234.59 o
  -4 -14   2     1140.82     1445.72    127.89 o
  -3 -14   2       19.62       -7.86     10.25 o
  -2 -14   2       83.50       79.56     12.47 o
  -1 -14   2     1059.66      959.42     64.07 o
   0 -14   2      539.66      531.31     52.32 o
   1 -14   2      785.21      698.68     53.18 o
   2 -14   2        0.58      -25.17     26.14 o
   3 -14   2      140.12       69.95     34.38 o
   4 -14   2       50.59       45.92     25.67 o
  -5 -13   2      247.94      257.29    103.03 o
  -4 -13   2      230.14      244.45     59.87 o
  -3 -13   2      907.69      764.50     50.55 o
  -2 -13   2     1285.92     1285.42     56.47 o
  -1 -13   2     3964.79     4036.80    185.13 o
   0 -13   2     3949.27     4182.71    235.54 o
   1 -13   2      413.82      444.48     33.51 o
   2 -13   2      179.10      175.14     46.91 o
   3 -13   2      562.48      485.16     54.38 o
   4 -13   2       18.26       29.87     18.17 o
   5 -13   2       15.49       46.82     16.87 o
  -6 -12   2        2.00      -12.73     35.19 o
  -5 -12   2      472.51      379.43    120.80 o
  -4 -12   2     1746.01     1842.00     77.67 o
  -3 -12   2     3369.25     3600.53    145.97 o
  -2 -12   2     1231.07     1247.07     63.11 o
  -1 -12   2    19897.10    19085.18    823.11 o
   0 -12   2     1547.06     1573.51     74.94 o
   1 -12   2      792.93      913.60     66.66 o
   2 -12   2      420.60      406.38     14.85 o
   3 -12   2      529.48      641.01     29.39 o
   4 -12   2       13.98       16.73     23.49 o
   5 -12   2       11.61       -0.90     31.89 o
  -6 -11   2        3.04        7.39     17.34 o
  -5 -11   2      618.52      532.08    176.85 o
  -4 -11   2     1529.88     1504.71    125.58 o
  -3 -11   2      120.36      141.47     22.47 o
  -2 -11   2     5384.61     5178.09    113.88 o
  -1 -11   2     1056.22     1104.80     29.32 o
   0 -11   2     1803.63     1965.06    108.94 o
   1 -11   2     4268.57     4637.11    186.51 o
   2 -11   2      499.73      505.96     25.71 o
   3 -11   2     1886.47     2170.14    120.54 o
   4 -11   2      306.02      271.72     56.40 o
   5 -11   2        7.51      -21.72     28.03 o
   6 -11   2        0.05       13.34     27.87 o
  -6 -10   2       55.01      -23.51     34.11 o
  -5 -10   2      200.11      172.87     78.91 o
  -4 -10   2      307.60      245.59     32.08 o
  -3 -10   2       31.16       42.81      8.74 o
  -2 -10   2     2770.54     2584.94    211.93 o
  -1 -10   2     6542.92     6034.14    269.54 o
   0 -10   2     2136.76     1996.38    106.37 o
   1 -10   2      306.80      368.85     18.60 o
   2 -10   2     2677.61     2676.81    142.83 o
   3 -10   2     3882.52     4565.18    214.76 o
   4 -10   2      277.52      242.88     35.55 o
   5 -10   2       38.26        6.04     16.28 o
   6 -10   2      267.18      200.09     91.13 o
  -6  -9   2        0.12       -4.00     36.45 o
  -5  -9   2      217.71      201.42     76.35 o
  -4  -9   2       14.36       21.77     22.14 o
  -3  -9   2     2317.96     2479.32    109.70 o
  -2  -9   2       93.82       51.58     16.74 o
  -1  -9   2      412.08      489.85     19.77 o
   0  -9   2     2851.43     2795.52    130.77 o
   1  -9   2      466.33      393.00     11.70 o
   2  -9   2       74.90       71.06      9.78 o
   3  -9   2     3200.58     3483.80    181.20 o
   4  -9   2     1284.66     1400.55     74.02 o
   5  -9   2      615.78      383.66    136.88 o
   6  -9   2       28.45       36.87     11.23 o
  -6  -8   2       35.76       16.28     11.41 o
  -5  -8   2      470.56      374.83     39.78 o
  -4  -8   2     2060.58     1982.59     46.32 o
  -3  -8   2      182.76      131.41     18.68 o
  -2  -8   2    11229.22    12410.66    498.84 o
  -1  -8   2      192.00      193.00     27.24 o
   0  -8   2      291.99      264.91     13.49 o
   1  -8   2       61.74       45.84      5.90 o
   2  -8   2     1420.83     1631.77    124.27 o
   3  -8   2      386.48      357.25     42.95 o
   4  -8   2     1036.18     1115.55     54.16 o
   5  -8   2      593.68      483.50    118.88 o
   6  -8   2      781.84      733.09    192.03 o
  -6  -7   2      216.48      202.16     82.91 o
  -5  -7   2       15.98        3.56      6.85 o
  -4  -7   2     2245.75     2072.43     87.81 o
  -3  -7   2     1962.38     2286.14    153.98 o
  -2  -7   2      915.12      887.87     63.09 o
  -1  -7   2       32.04       21.19      7.79 o
   0  -7   2     1302.37     1370.70     53.86 o
   1  -7   2        7.17        2.93      4.17 o
   2  -7   2        4.61       11.95      3.38 o
   3  -7   2     1252.32     1146.56    156.01 o
   4  -7   2     5856.34     6226.71    261.78 o
   5  -7   2      242.46      199.80     43.91 o
   6  -7   2      154.26      145.93     30.40 o
  -6  -6   2       18.52       22.55     16.69 o
  -5  -6   2     3707.50     3587.70    163.86 o
  -4  -6   2      226.38      234.07     39.50 o
  -3  -6   2     2088.11     1990.32     59.44 o
  -2  -6   2     1829.39     2025.07     63.66 o
  -1  -6   2     5237.19     5306.90    258.36 o
   0  -6   2     1724.18     1387.23     67.91 o
   1  -6   2        1.33        0.71      5.15 o
   2  -6   2     8900.42     9933.59    534.85 o
   3  -6   2     1666.58     1562.89    140.70 o
   4  -6   2      334.79      286.33     43.12 o
   5  -6   2        0.10        8.40      8.24 o
   6  -6   2        8.84        0.54     12.39 o
  -6  -5   2     1390.66     1846.67    105.86 o
  -5  -5   2     2619.59     2462.57    286.09 o
  -4  -5   2     3616.48     3559.53    121.89 o
  -3  -5   2      105.30       95.49     21.19 o
  -2  -5   2       85.59       64.57     21.96 o
  -1  -5   2      808.96      738.26     35.91 o
   0  -5   2     5676.79     4792.16    217.15 o
   1  -5   2     1015.41     1122.97     78.63 o
   2  -5   2       93.15       63.04     19.94 o
   3  -5   2      852.31      765.04     26.38 o
   4  -5   2       69.39       73.91     14.59 o
   5  -5   2       21.96       51.84     17.58 o
   6  -5   2      156.89       71.43     20.66 o
  -6  -4   2     2368.13     2766.98    124.84 o
  -5  -4   2     4610.22     4910.26    463.22 o
  -4  -4   2     2004.90     2207.77     65.04 o
  -3  -4   2      776.50      829.20     45.46 o
  -2  -4   2       26.52       57.79     18.09 o
  -1  -4   2     6336.39     5644.55    405.65 o
   0  -4   2     5357.67     5353.23    220.26 o
   1  -4   2     1781.88     1535.85     60.18 o
   2  -4   2       60.97       54.12     17.57 o
   3  -4   2      434.67      469.51     36.50 o
   4  -4   2       98.78       76.29     19.08 o
   5  -4   2        3.72        5.21      9.26 o
   6  -4   2      311.24      362.22     56.19 o
   7  -4   2      466.61      376.00    188.77 o
  -6  -3   2        1.79       27.58     20.14 o
  -5  -3   2      223.90      208.88     41.13 o
  -4  -3   2     1119.79     1134.54     76.70 o
  -3  -3   2      738.79      648.11     57.34 o
  -2  -3   2      452.70      435.59     27.30 o
  -1  -3   2    12848.23    13467.24    154.98 o
   0  -3   2     8778.46     7852.81    374.29 o
   1  -3   2     2617.10     2185.70    143.15 o
   2  -3   2        3.26        0.38      8.55 o
   3  -3   2       43.04       22.81      9.35 o
   4  -3   2     1283.70     1314.28     58.86 o
   5  -3   2      218.65      178.00     32.53 o
   6  -3   2       10.44       20.30      9.62 o
   7  -3   2        1.42       -0.13     26.07 o
  -6  -2   2       54.47       61.11     31.35 o
  -5  -2   2      500.94      623.23    102.90 o
  -4  -2   2      135.62      162.79     32.33 o
  -3  -2   2        0.03        4.12      7.58 o
  -2  -2   2     6983.80     7237.78    107.78 o
  -1  -2   2    15173.95    14794.90    108.56 o
   0  -2   2    12137.90    10094.95     92.97 o
   1  -2   2     5107.24     4049.34    186.83 o
   2  -2   2     6365.26     6251.03    426.36 o
   3  -2   2     5208.00     5196.22    312.64 o
   4  -2   2        4.40        0.25      9.34 o
   5  -2   2        4.15        5.33     13.35 o
   6  -2   2       43.39       30.29      9.76 o
   7  -2   2      166.81      162.61     83.09 o
  -6  -1   2       24.57       22.49     12.32 o
  -5  -1   2       77.48       58.86     30.41 o
  -4  -1   2        5.28       21.61     26.26 o
  -3  -1   2       21.55       51.96     18.61 o
  -2  -1   2     1686.14     1479.39     51.54 o
  -1  -1   2    18020.96    16052.97    157.47 o
   0  -1   2     7299.53     8107.24     46.78 o
   1  -1   2      327.72      333.96     37.00 o
   2  -1   2      127.01      163.33     19.88 o
   3  -1   2      508.44      545.49     32.64 o
   4  -1   2        0.02       -3.99     10.71 o
   5  -1   2      238.15      228.72     42.22 o
   6  -1   2      241.78      317.89     68.72 o
   7  -1   2      297.20      392.55    146.44 o
  -6   0   2      187.91      188.51     49.81 o
  -5   0   2       33.90       13.77     16.98 o
  -4   0   2     4426.94     5090.69    231.20 o
  -3   0   2       10.44       34.55      9.37 o
  -2   0   2     4406.72     4480.41    163.08 o
  -1   0   2     1114.65      869.70     64.29 o
   0   0   2      127.58       94.08     11.70 o
   1   0   2     5764.46     4994.51    186.10 o
   2   0   2     1277.20     1281.04     85.92 o
   3   0   2     2969.28     2838.15    142.42 o
   4   0   2      313.52      316.73     26.34 o
   5   0   2     1760.24     1925.55    140.02 o
   6   0   2      674.62      808.93     82.25 o
   7   0   2        3.90        7.88     26.50 o
  -7   1   2      178.45      196.57    120.73 o
  -6   1   2      108.88      106.70     30.38 o
  -5   1   2       20.02        8.91     14.63 o
  -4   1   2       39.65       18.27     15.04 o
  -3   1   2     1785.35     1849.85     71.66 o
  -2   1   2      734.29      586.59     28.08 o
   1   1   2    59696.25    48175.31   1985.59 o
   2   1   2       12.14        0.93      6.98 o
   3   1   2       84.87       70.01     13.63 o
   4   1   2    15849.63    15899.36   1117.64 o
   5   1   2     1107.96     1133.47     86.76 o
   6   1   2       92.83      115.00     37.44 o
   7   1   2      130.91       61.53     28.97 o
  -7   2   2       60.16       17.29     30.90 o
  -6   2   2       10.91       31.82     16.38 o
  -5   2   2        1.63       -4.81     14.34 o
  -4   2   2      103.29       87.10     15.23 o
  -3   2   2       52.39        8.07     12.79 o
  -2   2   2    15583.44    15572.33    482.82 o
  -1   2   2     1277.22      977.91     26.71 o
   1   2   2     1319.63     1333.49     34.25 o
   2   2   2      445.98      325.69     35.41 o
   3   2   2     1585.38     1465.95     71.13 o
   4   2   2      422.42      413.72     32.58 o
   5   2   2      537.27      562.05     71.34 o
   6   2   2       53.54       -1.75     25.26 o
   7   2   2        0.02      -15.05     32.90 o
  -6   3   2       27.04       11.43     13.33 o
  -5   3   2      375.32      358.64     70.16 o
  -4   3   2      553.18      500.45     34.08 o
  -3   3   2     5001.12     5112.60    122.68 o
  -2   3   2     4410.63     4462.42     55.55 o
  -1   3   2    23600.86    24083.19    429.02 o
   0   3   2     3221.42     3038.71     46.10 o
   1   3   2      889.36     1019.70     42.51 o
   2   3   2      886.63      941.38     31.56 o
   3   3   2      412.06      367.06     37.91 o
   4   3   2     6664.78     6218.62    517.42 o
   5   3   2     3354.80     3498.03    190.94 o
   6   3   2       95.34       69.86     23.67 o
  -7   4   2        5.18        8.74     16.15 o
  -6   4   2      120.87      102.36     32.65 o
  -5   4   2      178.83      135.87     28.77 o
  -4   4   2      968.93      969.18     43.51 o
  -3   4   2      747.88      618.83     34.01 o
  -2   4   2      868.95      767.00     20.42 o
  -1   4   2     3659.33     3951.36     44.78 o
   0   4   2      264.07      301.07     28.49 o
   1   4   2    18130.73    16644.52    109.57 o
   2   4   2     6952.26     7171.00    198.83 o
   3   4   2      822.09      603.45     50.20 o
   4   4   2      801.87      752.52     58.36 o
   5   4   2       74.79       54.62     13.29 o
   6   4   2       28.81       18.10     25.92 o
  -7   5   2      321.98      235.93    126.16 o
  -6   5   2       18.44       45.61     21.11 o
  -5   5   2       10.38       43.14     17.45 o
  -4   5   2       72.96      105.74     17.23 o
  -3   5   2      971.04     1128.76     43.86 o
  -2   5   2     2397.22     2206.09     63.05 o
  -1   5   2     1838.88     1915.31     35.75 o
   0   5   2     9949.49     9739.99     64.65 o
   1   5   2     4255.22     3369.95     52.74 o
   2   5   2       74.09       80.86     23.82 o
   3   5   2       53.63       22.21     10.08 o
   4   5   2     1372.19     1348.04     50.97 o
   5   5   2      190.97      131.67     49.25 o
   6   5   2       15.97       13.68     12.69 o
  -6   6   2        0.09       -4.63     16.07 o
  -5   6   2      125.94      149.53     27.16 o
  -4   6   2      556.11      605.27     38.99 o
  -3   6   2     2293.37     2499.51    100.84 o
  -1   6   2      825.38      726.06     38.33 o
   1   6   2    35927.95    33300.65    303.93 o
   2   6   2      465.63      388.06     34.46 o
   3   6   2      401.31      383.59     71.80 o
   4   6   2      139.48      144.14     32.27 o
   5   6   2      803.46      782.79     78.87 o
   6   6   2      102.33      129.78     50.37 o
  -6   7   2      809.12      953.00    208.39 o
  -5   7   2      426.93      385.81     96.54 o
  -4   7   2     1364.26     1688.40     52.47 o
  -3   7   2     3405.45     3685.61    153.50 o
  -2   7   2      222.71      350.49     23.35 o
  -1   7   2     3287.34     3614.48     37.00 o
   0   7   2     3478.25     3103.81    171.09 o
   1   7   2     7625.66     6718.32     75.70 o
   2   7   2     1396.38     1408.53     54.37 o
   3   7   2     1439.56     1363.56     56.89 o
   4   7   2     2601.08     2455.21     93.47 o
   5   7   2      791.55      800.15     76.51 o
   6   7   2      240.72      290.15     96.72 o
  -6   8   2      197.61      246.66     58.49 o
  -5   8   2      114.31      146.67     31.10 o
  -4   8   2      920.08      995.95     55.84 o
  -3   8   2     1480.87     1642.35     84.15 o
  -2   8   2     1998.03     2122.84    184.68 o
  -1   8   2      583.89      712.11     35.51 o
   0   8   2     1095.88     1008.16     54.90 o
   1   8   2    18134.01    16682.61    152.15 o
   2   8   2     3590.42     3599.17    182.82 o
   3   8   2     1967.39     1961.12     59.89 o
   4   8   2      262.76      216.71     54.57 o
   5   8   2     2094.71     2136.07    210.94 o
   6   8   2     1176.80     1202.24     90.32 o
  -6   9   2        0.20       -1.80     24.70 o
  -5   9   2       80.05       31.59     28.03 o
  -4   9   2      124.54      175.82     23.63 o
  -3   9   2     1801.32     1792.99    100.46 o
  -2   9   2     3965.67     4409.03    276.35 o
  -1   9   2        0.96        5.00      7.67 o
   0   9   2    17074.91    16833.53    936.23 o
   1   9   2     3730.33     3474.61    258.79 o
   2   9   2      556.54      557.30     21.94 o
   3   9   2       52.49       25.21     16.18 o
   4   9   2     5916.91     6256.61    155.61 o
   5   9   2     2687.82     2964.40    119.00 o
   6   9   2      227.30      206.11     81.95 o
  -6  10   2        7.09       10.82     30.95 o
  -5  10   2        0.20       -4.83     11.32 o
  -4  10   2      584.73      529.25     41.73 o
  -3  10   2      119.99      114.04     17.19 o
  -2  10   2      199.10      241.31     28.16 o
  -1  10   2      554.53      641.09     31.42 o
   0  10   2       21.14       10.00      5.04 o
   1  10   2      617.61      707.98     53.54 o
   2  10   2      759.75      663.00     39.73 o
   3  10   2     3041.02     3156.27    205.99 o
   4  10   2       41.26       38.63     33.28 o
   5  10   2      726.93      782.07     99.84 o
   6  10   2       72.02       40.09     40.56 o
  -5  11   2       91.78      105.46     25.04 o
  -4  11   2      287.57      226.55     33.07 o
  -3  11   2      301.59      324.68     42.69 o
  -2  11   2     2338.73     2476.66    149.76 o
  -1  11   2      217.20      232.41     25.36 o
   0  11   2      953.33     1057.09     65.09 o
   1  11   2        0.24        7.03      9.49 o
   2  11   2      401.64      355.74     76.19 o
   3  11   2       61.29       65.68     20.30 o
   4  11   2     4833.89     5392.21    146.96 o
   5  11   2      791.57      877.38     90.84 o
   6  11   2        2.41       16.46     24.95 o
  -5  12   2       58.94       37.73     20.82 o
  -4  12   2       20.45       19.11     20.28 o
  -3  12   2     2620.03     2936.91    140.18 o
  -2  12   2       32.12       27.66      9.61 o
  -1  12   2      166.70      202.30     28.99 o
   0  12   2      419.89      305.48     41.62 o
   1  12   2       26.28       92.68     15.07 o
   2  12   2     2931.38     3142.99    114.28 o
   3  12   2     1937.28     2161.19     88.77 o
   4  12   2      538.67      576.52    175.79 o
   5  12   2      155.03      139.75     58.12 o
   6  12   2      249.23      198.95     93.67 o
  -5  13   2        0.10        2.58     15.68 o
  -4  13   2       11.59      -19.63     28.51 o
  -3  13   2       38.48       21.03      9.82 o
  -2  13   2        8.04        4.76     12.29 o
  -1  13   2      902.44      896.11     65.89 o
   0  13   2      587.52      534.03     40.25 o
   1  13   2     4342.02     4254.77    257.19 o
   2  13   2     1358.31     1267.96    102.11 o
   3  13   2     1050.99     1197.66     86.68 o
   4  13   2      574.34      617.32    154.50 o
   5  13   2        5.63       33.06     32.52 o
   6  13   2      124.59      134.47     67.60 o
  -4  14   2      264.93      238.90     86.37 o
  -3  14   2     2572.64     2940.02    317.12 o
  -2  14   2     2003.49     2220.29    162.68 o
  -1  14   2      193.13      284.50     28.96 o
   0  14   2        6.21       -0.20      6.50 o
   1  14   2     2422.35     2068.50    151.90 o
   2  14   2     1662.94     1724.22    115.10 o
   3  14   2      310.05      336.43     97.04 o
   4  14   2       79.82       61.71     27.58 o
   5  14   2      152.37      133.13     57.49 o
  -4  15   2      301.39      246.06    104.04 o
  -3  15   2      976.21      865.67     94.66 o
  -2  15   2      481.98      551.19     53.51 o
  -1  15   2      597.54      629.56     38.92 o
   0  15   2     2621.03     2861.43    116.66 o
   1  15   2       14.54       14.04      4.57 o
   2  15   2     1048.24     1082.01     49.81 o
   3  15   2       72.43       62.72     41.82 o
   4  15   2      123.11       62.90     31.42 o
   5  15   2      501.05      636.12    277.30 o
  -4  16   2       26.37        5.55     12.42 o
  -3  16   2     1448.61     1563.33    135.53 o
  -2  16   2     1170.68     1235.52    144.11 o
  -1  16   2     1616.16     1552.09     81.16 o
   0  16   2      428.54      382.67     49.58 o
   1  16   2     7743.19     8652.01    204.07 o
   2  16   2      159.36      141.75     18.99 o
   3  16   2      197.95      184.19     56.52 o
   4  16   2        0.58       34.94     16.62 o
   5  16   2      344.14      331.51    157.81 o
  -3  17   2      380.92      362.28    157.24 o
  -2  17   2       52.35       41.55     25.17 o
  -1  17   2      981.55      958.61     37.18 o
   0  17   2     2944.15     3368.34    152.37 o
   1  17   2       24.38       20.82      7.75 o
   2  17   2      578.73      591.22     58.54 o
   3  17   2       47.05       41.52     18.12 o
   4  17   2      844.43      975.54    113.07 o
   5  17   2      396.31      370.77    176.00 o
  -3  18   2      477.26      373.46    165.76 o
  -2  18   2     2406.12     2615.48    251.59 o
  -1  18   2      922.41      917.72     48.10 o
   0  18   2      171.41      151.03     18.41 o
   1  18   2        4.46        2.42      5.80 o
   2  18   2        8.62       -9.24     10.31 o
   3  18   2        0.75       15.59     23.56 o
   4  18   2       19.47       34.92     19.58 o
   5  18   2      153.44      145.97     69.50 o
  -2  19   2      156.14      182.35     68.67 o
  -1  19   2      354.17      339.93    103.89 o
   0  19   2     1111.96     1155.91     88.68 o
   1  19   2       40.82       21.10      9.48 o
   2  19   2      474.16      519.51     92.06 o
   3  19   2       37.75       37.14     21.92 o
   4  19   2      202.24      173.19     91.38 o
  -2  20   2     3055.23     3560.28    148.42 o
  -1  20   2        0.08      -19.54     27.80 o
   0  20   2        8.59       14.07      8.24 o
   1  20   2      269.97      240.80     47.84 o
   2  20   2      552.70      560.76    104.89 o
   3  20   2      353.40      293.27    132.70 o
   4  20   2      103.59       68.83     36.00 o
  -1  21   2      123.74       63.53     29.87 o
   0  21   2      276.37      256.17     55.15 o
   1  21   2      507.19      534.86     72.73 o
   2  21   2       32.58       30.68     11.57 o
   3  21   2      123.66       68.49     31.84 o
   4  21   2      730.80      739.94    168.63 o
  -1  22   2       80.48      140.63     44.31 o
   0  22   2        0.26       -7.52     28.79 o
   1  22   2       18.14        3.86      9.18 o
   2  22   2     1557.42     1719.90    123.57 o
   3  22   2      447.43      272.79    130.16 o
   4  22   2      257.77      145.79     93.17 o
   0  23   2      150.89      121.78     40.78 o
   1  23   2      603.48      609.06    203.19 o
   2  23   2      344.03      186.33    132.95 o
   3  23   2      296.52      174.04    102.36 o
   4  23   2      124.34      120.35     70.81 o
   0  24   2      684.74      549.77    217.14 o
   1  24   2      912.33      795.03    282.44 o
   1  25   2      469.67      250.01    132.74 o
  -1 -23   3        8.70      -15.34     28.79 o
   0 -23   3       82.84       31.66     23.62 o
  -4 -22   3      360.13      187.31    145.52 o
  -3 -22   3      372.76      230.79    174.47 o
  -1 -22   3      129.54       96.12     44.55 o
   0 -22   3        8.71       15.23     14.62 o
  -4 -21   3      177.81      177.61    109.46 o
  -3 -21   3      662.80      847.08    114.98 o
  -2 -21   3      138.23      122.53     51.94 o
  -1 -21   3      128.71      107.88     39.57 o
   0 -21   3       44.05       27.76     32.20 o
   1 -21   3       49.32       15.94     37.21 o
  -4 -20   3       17.83       18.89     15.94 o
  -3 -20   3      138.22      118.53     48.31 o
  -2 -20   3       29.11       35.41     22.21 o
  -1 -20   3        4.90        2.73      9.80 o
   0 -20   3      420.81      365.80    124.17 o
   1 -20   3      288.99      249.16     85.18 o
   2 -20   3       35.86        2.04     26.34 o
  -5 -19   3      270.10      171.37    120.53 o
  -4 -19   3        8.57       10.91     20.75 o
  -3 -19   3      203.74      165.17     72.67 o
  -2 -19   3       27.09       25.20     14.98 o
  -1 -19   3       46.27       38.96     13.93 o
   0 -19   3      720.57      635.89    181.68 o
   1 -19   3      286.69      235.75     84.12 o
   2 -19   3      136.09      147.81     50.17 o
  -5 -18   3      174.69      194.73     92.75 o
  -4 -18   3      129.39       75.95     42.06 o
  -3 -18   3        9.42       16.53     17.83 o
  -2 -18   3      417.09      340.65     69.25 o
  -1 -18   3      586.77      550.39     53.39 o
   0 -18   3      868.91     1082.59     68.23 o
   1 -18   3      483.65      442.85    128.63 o
   2 -18   3        0.39      -29.49     31.84 o
   3 -18   3      248.39      260.88     73.01 o
  -5 -17   3       23.59       47.95     37.57 o
  -4 -17   3       29.40       25.35     13.38 o
  -3 -17   3      235.28      223.04     90.10 o
  -2 -17   3      616.94      567.78     89.23 o
  -1 -17   3      166.55      137.63     16.62 o
   0 -17   3      139.01       94.86     13.79 o
   1 -17   3       15.56       11.05     23.71 o
   2 -17   3       40.80       44.40     26.95 o
   3 -17   3      235.35      226.86     78.71 o
  -5 -16   3       47.11       52.73     35.48 o
  -4 -16   3       31.81       44.31     24.41 o
  -3 -16   3      682.04      524.60     98.18 o
  -2 -16   3     1374.82     1375.80     68.05 o
  -1 -16   3      322.85      357.28     35.38 o
   0 -16   3       20.69       18.76      6.01 o
   1 -16   3      309.37      250.10     94.77 o
   2 -16   3      361.36      352.06     91.49 o
   3 -16   3       13.47       15.72     18.24 o
   4 -16   3       46.41       34.54     23.49 o
  -5 -15   3       85.88       81.81     45.81 o
  -4 -15   3      116.21      137.71     62.97 o
  -3 -15   3      571.26      395.57     91.48 o
  -2 -15   3     1316.10     1337.83     53.62 o
  -1 -15   3      133.17      139.04     18.97 o
   0 -15   3        8.02        4.65      6.15 o
   1 -15   3      768.78      653.84     63.60 o
   2 -15   3     4221.32     4454.65    140.78 o
   3 -15   3        0.39       21.94     22.25 o
   4 -15   3      105.14       75.68     35.48 o
  -5 -14   3      265.31      243.82     83.45 o
  -4 -14   3       65.41       78.89     34.34 o
  -3 -14   3      214.66      137.90     32.78 o
  -2 -14   3      821.51      834.63     56.22 o
  -1 -14   3       81.89       83.43     10.25 o
   0 -14   3       60.66       32.87      6.63 o
   1 -14   3     3246.97     3021.04    118.53 o
   2 -14   3     2590.63     2577.35    188.62 o
   3 -14   3       63.82       56.01     21.33 o
   4 -14   3      332.42      308.36     79.92 o
  -5 -13   3        0.10        2.85     18.86 o
  -4 -13   3        7.48       -9.19     10.33 o
  -3 -13   3      229.38      196.83     24.11 o
  -2 -13   3      869.48      867.08     49.37 o
  -1 -13   3      866.54      933.72     37.43 o
   0 -13   3      329.36      309.64     37.33 o
   1 -13   3     1220.72     1133.12    168.61 o
   2 -13   3      999.37      868.35     60.52 o
   3 -13   3      448.00      446.67    104.18 o
   4 -13   3      623.70      604.39    170.88 o
   5 -13   3      874.23      855.12    176.96 o
  -6 -12   3       26.72       -0.65     34.94 o
  -5 -12   3      191.72      155.72     45.66 o
  -4 -12   3      157.57      145.85     30.11 o
  -3 -12   3       94.48       98.47     11.05 o
  -2 -12   3        8.86       11.63      5.99 o
  -1 -12   3       16.18       15.09      6.30 o
   0 -12   3       14.04       13.77      5.68 o
   1 -12   3        1.38      -12.10     22.73 o
   2 -12   3       13.01       23.04     27.64 o
   3 -12   3      204.35      167.41     25.78 o
   4 -12   3      526.01      551.05    129.96 o
   5 -12   3      171.27      178.98     43.05 o
  -6 -11   3      130.09      139.48     65.87 o
  -5 -11   3      301.58      276.51    102.52 o
  -4 -11   3      669.14      651.42     46.72 o
  -3 -11   3      173.81      182.10     21.92 o
  -2 -11   3       93.43       87.19     11.28 o
  -1 -11   3      156.53      137.67     19.04 o
   0 -11   3        2.06       -4.95      4.95 o
   1 -11   3       90.72      114.30     26.29 o
   2 -11   3      182.64      160.30     57.18 o
   3 -11   3      156.57      127.19     14.47 o
   4 -11   3      215.66      179.04     33.88 o
   5 -11   3       44.71       27.46     15.11 o
  -6 -10   3      630.67      552.11    273.19 o
  -5 -10   3      703.22      666.46    212.38 o
  -4 -10   3       26.60       18.84      8.55 o
  -3 -10   3      341.08      310.57     29.38 o
  -2 -10   3     1154.52     1117.96     49.22 o
  -1 -10   3      496.22      418.68     23.59 o
   0 -10   3      275.95      308.03     16.86 o
   1 -10   3      412.72      350.99     68.11 o
   2 -10   3        5.36        1.99      7.27 o
   3 -10   3       25.59       23.48      7.65 o
   4 -10   3      105.11       85.88     13.44 o
   5 -10   3       35.15       15.47     17.07 o
   6 -10   3        8.30       24.99     25.26 o
  -6  -9   3     1074.26     1181.08    196.50 o
  -5  -9   3      693.37      742.75     63.58 o
  -4  -9   3       13.65        6.39      4.62 o
  -3  -9   3     2149.07     2134.12     89.60 o
  -2  -9   3     1201.96     1127.91     50.54 o
  -1  -9   3     1375.91     1222.01     75.42 o
   0  -9   3       15.78       15.58      5.13 o
   1  -9   3      650.09      561.90     39.81 o
   2  -9   3       24.77       18.31      4.05 o
   3  -9   3       25.69       22.27      5.43 o
   4  -9   3      661.15      677.34     45.04 o
   5  -9   3        0.12       -4.06     20.32 o
   6  -9   3        0.35       11.66     18.50 o
  -6  -8   3      136.96      172.92     73.52 o
  -5  -8   3       92.74       74.89     15.34 o
  -4  -8   3       19.26       13.04      8.10 o
  -3  -8   3      426.65      409.87     25.20 o
  -2  -8   3      789.74      766.22     46.50 o
  -1  -8   3     3059.03     3054.81    144.76 o
   0  -8   3     1228.12     1268.78     64.47 o
   1  -8   3     1467.05     1245.69     38.22 o
   2  -8   3        9.27        6.50      3.39 o
   3  -8   3       11.36        2.46      3.59 o
   4  -8   3      473.55      427.77     44.79 o
   5  -8   3       98.68       60.72     17.95 o
   6  -8   3       46.07       53.43     21.06 o
  -6  -7   3        4.63       21.27     16.39 o
  -5  -7   3        0.06      -29.78     31.71 o
  -4  -7   3      486.63      569.78    119.43 o
  -3  -7   3      201.24      206.61     41.29 o
  -2  -7   3     1405.19     1460.84     73.26 o
  -1  -7   3      176.10      192.48     31.28 o
   0  -7   3     1753.33     1725.76     80.97 o
   1  -7   3     3187.29     2626.95    103.49 o
   2  -7   3      130.63       94.53     12.84 o
   3  -7   3      341.28      328.81     34.19 o
   4  -7   3      602.85      643.00     52.47 o
   5  -7   3      138.90      141.22     28.76 o
   6  -7   3        5.62       -4.15     22.97 o
  -6  -6   3      154.27      125.87     52.75 o
  -5  -6   3       89.36      103.32     38.94 o
  -4  -6   3      119.82       97.98     50.08 o
  -3  -6   3       45.20       20.53     11.07 o
  -2  -6   3      727.98      740.77     36.42 o
  -1  -6   3       35.44       22.26      7.52 o
   0  -6   3     1785.64     1687.23     71.51 o
   1  -6   3     2233.26     1812.89     99.37 o
   2  -6   3     3116.24     3308.98    200.06 o
   3  -6   3      131.31      141.67     24.35 o
   4  -6   3     1148.48     1141.79     76.37 o
   5  -6   3      509.49      447.20     76.15 o
   6  -6   3       36.30       21.55      9.36 o
  -6  -5   3       24.90       40.47     35.39 o
  -5  -5   3      261.00      278.62     86.93 o
  -4  -5   3       56.04       53.49     17.90 o
  -3  -5   3       14.02        3.65     15.59 o
  -2  -5   3       53.38       51.98     20.76 o
  -1  -5   3     1658.19     1430.87     64.95 o
   0  -5   3     1938.52     1887.57     73.21 o
   1  -5   3     2317.55     2164.02    181.37 o
   2  -5   3     1330.22     1244.78     57.21 o
   3  -5   3       41.06       11.90     10.03 o
   4  -5   3      861.45      776.68     66.68 o
   5  -5   3     1085.84     1343.62    110.76 o
   6  -5   3      203.33      231.01     45.29 o
  -6  -4   3        5.02       22.08     38.83 o
  -5  -4   3       37.21       67.37     32.79 o
  -4  -4   3        0.03        6.32     12.03 o
  -3  -4   3        0.34       -0.54     14.93 o
  -2  -4   3        0.20        7.81      8.59 o
  -1  -4   3     2586.02     2208.92     43.83 o
   0  -4   3      949.62      898.88     36.53 o
   1  -4   3      218.55      185.35     12.83 o
   2  -4   3        0.23       -8.77      8.77 o
   3  -4   3      645.75      630.36     24.38 o
   4  -4   3      255.68      226.04     35.68 o
   5  -4   3      301.67      307.44     59.79 o
   6  -4   3       43.78       38.77     11.76 o
  -6  -3   3      140.47      166.34     62.18 o
  -5  -3   3     4195.87     4679.45    140.81 o
  -4  -3   3      179.28      193.96     27.88 o
  -3  -3   3       27.58       51.12     16.69 o
  -2  -3   3        1.27      -11.60     14.80 o
  -1  -3   3     1189.12     1278.43     34.40 o
   0  -3   3       93.92      114.27     12.01 o
   1  -3   3      166.74      118.05     15.98 o
   2  -3   3      596.27      500.86     20.03 o
   3  -3   3     2499.72     2500.19    106.84 o
   4  -3   3       62.82       56.10     10.43 o
   5  -3   3      537.34      508.09     91.94 o
   6  -3   3      327.43      278.37     60.74 o
   7  -3   3       98.17       71.17     35.12 o
  -6  -2   3     3287.28     4143.15    246.20 o
  -5  -2   3     3004.65     3257.78    121.81 o
  -4  -2   3      188.77      172.93     31.12 o
  -3  -2   3        2.89       20.52     15.42 o
  -2  -2   3       61.02       38.87     22.65 o
  -1  -2   3      111.60      200.84     41.20 o
   0  -2   3       32.05       31.38      6.48 o
   1  -2   3      322.55      314.92     58.19 o
   2  -2   3      829.96      720.07     27.97 o
   3  -2   3     1894.49     1978.56     72.30 o
   4  -2   3     1093.88     1241.15     66.61 o
   5  -2   3     1430.32     1459.07     87.47 o
   6  -2   3      244.80      252.46     50.75 o
   7  -2   3       45.64       67.12     46.94 o
  -6  -1   3     1873.64     1985.18     70.55 o
  -5  -1   3      715.50      707.51     71.46 o
  -4  -1   3      640.54      655.82     58.68 o
  -3  -1   3      371.45      338.44     29.76 o
  -2  -1   3     2005.03     1786.42     43.24 o
  -1  -1   3     1092.37     1001.41     54.61 o
   0  -1   3        1.15        4.37      2.48 o
   1  -1   3       41.95       56.54     13.84 o
   2  -1   3        1.09        1.56      3.91 o
   3  -1   3     1158.04     1168.32     58.45 o
   4  -1   3      944.53      972.37     39.45 o
   5  -1   3       46.27       41.18     21.96 o
   6  -1   3      112.55      133.45     30.52 o
   7  -1   3        1.35       -3.41     15.05 o
  -6   0   3      815.01      776.32    131.61 o
  -5   0   3        2.98       19.75     12.13 o
  -4   0   3      170.90      194.90     33.30 o
  -3   0   3     3966.92     4286.35     90.64 o
  -2   0   3      249.34      193.85     51.85 o
  -1   0   3      484.52      532.44     27.07 o
   0   0   3        0.14        3.42      4.09 o
   1   0   3     2293.55     1953.08     75.45 o
   2   0   3      213.76      114.34     43.52 o
   3   0   3       80.70       90.61     15.83 o
   4   0   3       10.36       19.27      8.36 o
   5   0   3        4.28       10.16      6.57 o
   6   0   3      179.20      138.28     34.58 o
   7   0   3       66.89       44.82     37.80 o
  -6   1   3       38.91       15.23     25.38 o
  -5   1   3       39.38       35.45     14.54 o
  -4   1   3      121.79      124.10     26.69 o
  -3   1   3     1902.25     2009.83     54.91 o
  -2   1   3      218.90      165.15     51.02 o
  -1   1   3      304.67      379.07     32.32 o
   0   1   3       71.60       82.08     13.34 o
   1   1   3     7122.49     6078.42    434.30 o
   2   1   3      484.55      446.11     26.85 o
   3   1   3      145.51      135.77     21.05 o
   4   1   3       53.10       82.08     14.82 o
   5   1   3       12.34       15.56      6.50 o
   6   1   3       30.78       34.97     19.00 o
   7   1   3       21.97       30.16     31.08 o
  -7   2   3      104.87      108.58     54.28 o
  -6   2   3       38.95       34.21     12.36 o
  -5   2   3       70.71       49.53     17.00 o
  -4   2   3      506.49      497.49     47.73 o
  -3   2   3     1218.50     1174.38     42.52 o
  -2   2   3     3185.65     3205.17    150.16 o
  -1   2   3     2729.20     2977.35     65.50 o
   0   2   3       24.15       21.64      7.32 o
   1   2   3     8988.10     8685.53    141.30 o
   2   2   3     2990.48     2604.79    144.00 o
   3   2   3       69.88       93.28     15.18 o
   4   2   3      251.63      237.36     39.44 o
   5   2   3       62.37       35.83     10.91 o
   6   2   3      131.54      138.07     44.78 o
   7   2   3        0.70      -30.03     34.40 o
  -7   3   3       16.98       15.11     15.88 o
  -6   3   3      256.73      194.49     63.27 o
  -5   3   3      833.10      841.21     74.67 o
  -4   3   3      388.79      364.70     73.02 o
  -3   3   3      749.94      760.28     33.69 o
  -2   3   3        5.26      -12.34     12.34 o
  -1   3   3     4825.20     4835.48    138.54 o
   0   3   3        0.24      -10.27     10.27 o
   1   3   3     9951.73     9117.08    314.76 o
   2   3   3     1069.79     1118.26     49.87 o
   3   3   3      218.38      242.86     30.37 o
   4   3   3        6.11        1.71      4.52 o
   5   3   3      219.50      174.10     34.18 o
   6   3   3        0.22       -6.67     30.03 o
   7   3   3       59.61       38.99     23.15 o
  -7   4   3        0.03       36.63     28.25 o
  -6   4   3       27.97       14.79     11.25 o
  -5   4   3      650.03      585.34    119.68 o
  -4   4   3      329.33      303.50     67.06 o
  -3   4   3     2076.07     2201.31     80.19 o
  -2   4   3      177.75      176.47     27.78 o
  -1   4   3    47572.15    49570.74    777.60 o
   0   4   3     1877.75     1854.43     34.71 o
   1   4   3     3667.66     3433.26     62.43 o
   2   4   3     2238.05     2366.49     50.62 o
   3   4   3     1419.58     1387.43     46.70 o
   4   4   3       34.28       66.08     18.85 o
   5   4   3      525.78      520.35    156.44 o
   6   4   3        3.46       24.57     20.64 o
  -7   5   3        0.05       16.51     16.28 o
  -6   5   3       21.15        8.02     17.43 o
  -5   5   3      191.84      143.05     33.01 o
  -4   5   3      154.33      134.36     18.15 o
  -3   5   3      997.23     1087.57     33.05 o
  -2   5   3     1852.99     1906.28     43.50 o
  -1   5   3      870.23      777.94     27.68 o
   0   5   3     2238.92     2237.05     39.81 o
   1   5   3    24846.38    24658.71    219.81 o
   2   5   3     2022.80     1995.50     59.49 o
   3   5   3     1271.01     1266.14     71.76 o
   4   5   3        8.23       20.31     12.60 o
   5   5   3       78.54       80.40     41.14 o
   6   5   3        2.74       -9.95     30.90 o
  -6   6   3        7.12       10.12     10.27 o
  -5   6   3      126.51       83.45     20.99 o
  -4   6   3        6.34       11.75      7.02 o
  -3   6   3       44.58       64.86     10.77 o
  -2   6   3      127.34      192.20     25.23 o
  -1   6   3       99.14      162.08     25.61 o
   0   6   3      385.39      477.22     27.10 o
   1   6   3     4165.76     3941.64     61.80 o
   2   6   3     1647.26     1484.07     41.75 o
   3   6   3     3356.86     3270.82     70.67 o
   4   6   3      126.07      131.04     24.79 o
   5   6   3        0.82       -8.17     28.25 o
   6   6   3      234.69      265.76    152.78 o
  -6   7   3      258.45      240.14     75.72 o
  -5   7   3       68.85       43.16     11.13 o
  -4   7   3      981.82      984.40     58.06 o
  -3   7   3      549.21      560.29     42.90 o
  -2   7   3     1841.19     2259.64     77.72 o
  -1   7   3       86.06       69.92     11.73 o
   0   7   3      601.95      631.32     26.97 o
   1   7   3     5088.22     4911.47     59.97 o
   2   7   3      538.07      576.43     31.37 o
   3   7   3      440.71      445.86     85.65 o
   4   7   3        0.52       -9.68     30.52 o
   5   7   3      127.50      138.94     55.56 o
   6   7   3      744.78      855.19     73.86 o
  -6   8   3       72.37       38.12     16.54 o
  -5   8   3       28.42       19.83     23.22 o
  -4   8   3      182.97      167.74     21.40 o
  -3   8   3      356.91      456.23     29.24 o
  -2   8   3        0.02        5.54      6.36 o
  -1   8   3     1079.94     1119.02     25.93 o
   0   8   3     1771.62     2072.01     46.27 o
   1   8   3     1385.97     1363.07     40.51 o
   2   8   3       77.80       81.31     13.71 o
   3   8   3       22.47       17.37     11.23 o
   4   8   3      884.34      917.42    123.38 o
   5   8   3      509.45      470.61    164.81 o
   6   8   3      654.47      542.94    258.75 o
  -6   9   3       11.61       -4.85     13.54 o
  -5   9   3      248.43      185.11     48.86 o
  -4   9   3      517.08      513.17     54.71 o
  -3   9   3      551.74      563.37     34.95 o
  -2   9   3      104.09       77.61     20.54 o
  -1   9   3      217.36      275.37     38.98 o
   0   9   3     3372.36     3346.39    204.28 o
   1   9   3        7.73       14.52      5.49 o
   2   9   3        0.07        3.52      6.94 o
   3   9   3      939.47     1020.64     43.74 o
   4   9   3       45.05       63.42     28.68 o
   5   9   3       38.53       76.26     30.61 o
   6   9   3      120.70      145.32     64.45 o
  -6  10   3       93.06       42.04     29.13 o
  -5  10   3      350.84      323.25     82.44 o
  -4  10   3      545.25      648.01     47.38 o
  -3  10   3      143.40      162.99     19.17 o
  -2  10   3      374.66      465.89     45.34 o
  -1  10   3      109.53      148.43     21.80 o
   0  10   3      379.14      430.59     26.59 o
   1  10   3       36.64       37.09      9.40 o
   2  10   3      815.60      854.27     41.44 o
   3  10   3      483.46      474.62     77.54 o
   4  10   3       42.75       41.61     28.86 o
   5  10   3       28.25      -29.91     32.25 o
   6  10   3       35.60       33.66     26.27 o
  -5  11   3      192.71      154.66     46.38 o
  -4  11   3      326.68      336.68     44.43 o
  -3  11   3      125.41      112.38     15.27 o
  -2  11   3      584.67      598.96     74.38 o
  -1  11   3      459.46      530.06     46.14 o
   0  11   3        1.41        1.88      9.02 o
   1  11   3     2181.69     2107.49    184.28 o
   2  11   3     1047.41     1220.85     98.89 o
   3  11   3      325.15      335.25     42.72 o
   4  11   3      178.44      203.62     57.09 o
   5  11   3        3.95       23.96     20.26 o
   6  11   3       39.53       17.94     21.27 o
  -5  12   3      311.86      360.26    161.51 o
  -4  12   3        0.61      -28.70     28.70 o
  -3  12   3      176.86      174.51     24.11 o
  -2  12   3     1017.88     1088.92     93.53 o
  -1  12   3      912.03      874.76     36.75 o
   0  12   3        2.73       -0.99      7.41 o
   1  12   3       33.86       26.12      8.97 o
   2  12   3      396.16      405.34     80.62 o
   3  12   3       95.80      104.41     22.13 o
   4  12   3       40.08       22.17     23.06 o
   5  12   3        2.69       43.81     23.96 o
   6  12   3        7.09       29.22     13.77 o
  -5  13   3       44.54       50.71     27.73 o
  -4  13   3       50.96       35.98     24.23 o
  -3  13   3       18.22       16.20      5.54 o
  -2  13   3     1645.04     1801.09     69.19 o
  -1  13   3     2159.90     2380.16    133.67 o
   0  13   3       24.12       15.77      7.76 o
   1  13   3       10.14        7.22      6.18 o
   2  13   3     1670.62     1830.71     68.63 o
   3  13   3     2801.91     2978.66    106.24 o
   4  13   3      114.90      147.43     32.85 o
   5  13   3        6.42       -2.34     37.14 o
  -4  14   3       29.17       15.38     17.81 o
  -3  14   3       35.63       27.03     12.99 o
  -2  14   3     3732.18     4251.92    260.76 o
  -1  14   3     2533.17     2780.86    106.33 o
   0  14   3       12.29       12.58      4.49 o
   1  14   3        0.04        0.62      4.33 o
   2  14   3     4009.33     4021.15    260.79 o
   3  14   3     3675.28     3630.39    140.74 o
   4  14   3      315.07      273.28     71.71 o
   5  14   3       25.12       -4.33     16.98 o
  -4  15   3       15.55       11.41     33.44 o
  -3  15   3       61.19       37.30     15.32 o
  -2  15   3     1878.47     2146.83    124.84 o
  -1  15   3      226.96      235.89     24.00 o
   0  15   3      243.53      226.69     29.52 o
   1  15   3      721.87      811.43     62.37 o
   2  15   3     3412.31     3550.53    176.67 o
   3  15   3     1738.65     1780.78     85.92 o
   4  15   3       79.93       99.78     35.19 o
   5  15   3      184.66      178.60     60.72 o
  -4  16   3       11.43       34.20     32.65 o
  -3  16   3        0.24        2.92     15.29 o
  -2  16   3      218.57      175.26     31.49 o
  -1  16   3        1.81       -1.47      5.61 o
   0  16   3       30.15       20.27      6.64 o
   1  16   3       66.88       73.94     14.94 o
   2  16   3      645.15      624.03     65.52 o
   3  16   3      173.49      138.49     58.75 o
   4  16   3        0.08      -29.15     32.61 o
   5  16   3      208.32      248.60    100.61 o
  -3  17   3        0.28       20.93     18.48 o
  -2  17   3        2.84       10.69     20.56 o
  -1  17   3       47.37       32.88      7.77 o
   0  17   3       75.67       47.75      8.87 o
   1  17   3      259.20      243.69     45.75 o
   2  17   3      218.53      218.23     32.52 o
   3  17   3       20.56       66.99     32.79 o
   4  17   3        4.97       -4.31     27.26 o
   5  17   3       86.52       57.54     26.39 o
  -3  18   3       56.47       49.76     25.44 o
  -2  18   3       82.02       81.38     37.48 o
  -1  18   3       47.05       42.16     11.12 o
   0  18   3       18.42        0.27      5.32 o
   1  18   3      481.01      495.61     58.07 o
   2  18   3       22.03       18.87     16.00 o
   3  18   3       97.03      102.36     39.70 o
   4  18   3        2.42       31.39     22.93 o
   5  18   3      127.79       99.15     48.01 o
  -2  19   3       64.08       55.47     24.01 o
  -1  19   3       15.31       28.18     14.25 o
   0  19   3       16.63       11.68      7.31 o
   1  19   3      238.22      209.75     41.69 o
   2  19   3       29.90       21.59     10.62 o
   3  19   3       59.45       62.68     30.50 o
   4  19   3      211.75      120.32     64.25 o
  -2  20   3      166.78      176.78     73.86 o
  -1  20   3       64.18       53.36     34.90 o
   0  20   3       15.24       17.40      7.30 o
   1  20   3      608.72      617.04     80.28 o
   2  20   3       18.17       22.84     10.32 o
   3  20   3       12.52       28.50     18.71 o
   4  20   3       69.89       46.49     10.69 o
  -1  21   3        2.11       18.75     27.11 o
   0  21   3        2.78       -7.48     17.25 o
   1  21   3      305.87      278.88     63.66 o
   2  21   3       48.21        9.84     20.35 o
   3  21   3       49.17       50.17     18.28 o
   4  21   3       27.90       25.40     25.83 o
  -1  22   3      108.43       84.66     48.48 o
   0  22   3        0.24        9.21     15.32 o
   1  22   3        5.16       14.71      7.99 o
   2  22   3      658.24      491.55    146.79 o
   3  22   3       11.53       -2.92     13.97 o
   4  22   3      283.40      201.22    128.41 o
   0  23   3        7.53       -2.36     28.43 o
   1  23   3      127.66       69.50     32.52 o
   2  23   3      617.46      391.61    141.93 o
   3  23   3       12.41       -9.10     28.16 o
   4  23   3      333.99      223.65    128.77 o
   0  24   3       20.02       19.65     22.23 o
   1  24   3       31.04       24.64     26.75 o
   1  25   3      120.27       64.20     34.16 o
   0 -23   4      244.87      191.56     90.10 o
  -4 -22   4       27.80      -19.69     25.85 o
   0 -22   4      392.74      252.39    117.16 o
  -4 -21   4        9.23       22.30     18.41 o
  -3 -21   4       14.28       21.00     11.77 o
  -1 -21   4       85.64       88.93     39.37 o
   0 -21   4        4.50       37.62     25.87 o
   1 -21   4        3.91       13.72     35.82 o
  -4 -20   4      157.09      209.21    106.02 o
  -3 -20   4       10.31       -2.61     15.16 o
  -2 -20   4      127.56      106.29     46.44 o
  -1 -20   4      189.79      155.63     50.89 o
   0 -20   4      763.11      648.25    217.47 o
   1 -20   4       25.35       -4.78     29.58 o
   2 -20   4        0.32       24.73     32.88 o
  -5 -19   4       22.62      -23.13     31.37 o
  -4 -19   4      230.08      167.33     91.38 o
  -3 -19   4      336.14      247.16    109.79 o
  -2 -19   4        4.06       22.97     16.06 o
  -1 -19   4      407.94      361.59    102.15 o
   0 -19   4       63.81       25.89     29.98 o
   1 -19   4      171.99      118.55     50.24 o
   2 -19   4     2351.47     2829.97    281.18 o
  -5 -18   4      645.51      789.79    164.83 o
  -4 -18   4      206.21      220.57     93.04 o
  -3 -18   4      140.85      164.39     70.74 o
  -2 -18   4        6.44       10.15      6.48 o
  -1 -18   4     1040.67     1056.91    104.99 o
   0 -18   4      587.69      577.87     33.09 o
   1 -18   4       77.22       65.28     22.37 o
   2 -18   4      699.53      599.22    188.19 o
   3 -18   4       56.37       48.53     30.03 o
  -5 -17   4       44.20       55.18     38.72 o
  -4 -17   4     1619.89     1880.06    132.50 o
  -3 -17   4      271.63      229.05     62.39 o
  -2 -17   4       45.70       37.42      8.35 o
  -1 -17   4       11.57       16.51      7.90 o
   0 -17   4      536.56      606.21     33.01 o
   1 -17   4     3004.99     2888.83    116.69 o
   2 -17   4      775.21      749.66    243.95 o
   3 -17   4      893.34      848.88    282.98 o
  -5 -16   4     2126.25     2715.10    159.56 o
  -4 -16   4      186.07      184.62     84.44 o
  -3 -16   4       11.62       -0.82      8.04 o
  -2 -16   4      798.71      729.34     90.33 o
  -1 -16   4      640.43      778.51     48.70 o
   0 -16   4     2393.57     2671.82    101.34 o
   1 -16   4     2763.77     2694.76    110.11 o
   2 -16   4      975.14      875.76    230.97 o
   3 -16   4       58.20      104.69     34.90 o
   4 -16   4        3.90       12.22     16.37 o
  -5 -15   4      330.93      241.44    110.87 o
  -4 -15   4       49.39       29.15     15.65 o
  -3 -15   4       55.00       37.73     29.40 o
  -2 -15   4      134.85      103.56     14.53 o
  -1 -15   4       92.76       68.70     12.26 o
   0 -15   4     2738.52     2864.80    180.45 o
   1 -15   4       22.81        4.54     14.91 o
   2 -15   4      819.32      799.47    223.20 o
   3 -15   4       83.73       74.33     31.01 o
   4 -15   4       54.97       78.20     42.22 o
  -5 -14   4      755.75      735.87    273.48 o
  -4 -14   4     1044.89     1150.12     99.89 o
  -3 -14   4       34.34       23.49     14.39 o
  -2 -14   4       17.61       14.49      4.73 o
  -1 -14   4     9195.93     9358.96    528.89 o
   0 -14   4     3113.26     3346.01    156.18 o
   1 -14   4       85.60       69.57     27.60 o
   2 -14   4        0.65        9.61     12.04 o
   3 -14   4        4.15       21.51     14.62 o
   4 -14   4      118.27      169.21     42.02 o
  -5 -13   4       70.36       64.65     42.76 o
  -4 -13   4      397.18      380.95     38.78 o
  -3 -13   4     1108.27     1217.92     56.20 o
  -2 -13   4     9089.21     9271.35    454.95 o
  -1 -13   4     9332.51     9160.91    460.04 o
   0 -13   4        2.72        1.54      4.29 o
   1 -13   4      999.97      996.87     80.26 o
   2 -13   4      209.63      240.69     48.33 o
   3 -13   4       61.13       81.23     33.06 o
   4 -13   4      544.93      527.38    150.26 o
   5 -13   4      119.52      160.05     47.09 o
  -6 -12   4      218.69      214.53    114.17 o
  -5 -12   4       31.58       29.94     28.79 o
  -4 -12   4     3446.05     3157.69    282.06 o
  -3 -12   4     1424.49     1323.63     79.68 o
  -2 -12   4     4695.23     4643.72    261.32 o
  -1 -12   4     6747.61     6420.29    352.62 o
   0 -12   4     1614.13     1520.78     61.30 o
   1 -12   4     1276.60     1174.34     84.28 o
   2 -12   4       74.89       36.72     24.43 o
   3 -12   4     1606.54     1747.36     18.37 o
   4 -12   4     2117.59     2599.99    393.54 o
   5 -12   4      448.71      519.41    107.48 o
  -6 -11   4        6.51       17.31     26.52 o
  -5 -11   4        9.35       14.48     20.37 o
  -4 -11   4      127.39      115.61     27.79 o
  -3 -11   4     4364.38     4337.65    217.45 o
  -2 -11   4     2462.79     2370.70    119.90 o
  -1 -11   4     3951.27     3602.62    173.80 o
   0 -11   4     1764.35     1922.30    107.95 o
   1 -11   4      964.88      984.60     41.51 o
   2 -11   4      989.70     1051.82     69.26 o
   3 -11   4     4609.89     5647.21    216.10 o
   4 -11   4      269.25      263.43     43.86 o
   5 -11   4        3.70       28.72     14.17 o
  -6 -10   4      181.09      374.49     65.64 o
  -5 -10   4      104.88      118.19     32.63 o
  -4 -10   4     1536.30     1395.43    102.54 o
  -3 -10   4      266.78      228.02     32.82 o
  -2 -10   4     1414.94     1340.54     74.01 o
  -1 -10   4       67.65      109.10     16.73 o
   0 -10   4     1946.46     1809.00    106.32 o
   1 -10   4       76.29      108.39     27.84 o
   2 -10   4     1110.43     1075.69     62.88 o
   3 -10   4        1.77        3.39      6.49 o
   4 -10   4      122.01      164.08     25.25 o
   5 -10   4        0.23      -15.54     28.50 o
   6 -10   4        3.62       28.66     19.94 o
  -6  -9   4       15.91        4.69     25.83 o
  -5  -9   4       73.47       55.76     34.00 o
  -4  -9   4     2556.72     2183.61    266.48 o
  -3  -9   4       48.85       39.98      9.82 o
  -2  -9   4       70.03       52.15     12.53 o
  -1  -9   4       25.83       71.55     15.15 o
   0  -9   4     2465.95     2482.03    134.89 o
   1  -9   4      187.56      202.11     47.07 o
   2  -9   4        0.33        0.84      1.48 o
   3  -9   4     3003.76     3441.82    119.88 o
   4  -9   4      396.50      422.36     47.43 o
   5  -9   4      112.77      134.50     33.69 o
   6  -9   4        0.30        5.70     11.43 o
  -6  -8   4        5.93       -2.00     24.93 o
  -5  -8   4      714.70      720.94    232.61 o
  -4  -8   4      817.88      878.50     68.36 o
  -3  -8   4       11.94       17.48      7.09 o
  -2  -8   4     1341.94     1323.12     76.29 o
  -1  -8   4     1767.80     1855.60    113.19 o
   0  -8   4     5035.01     6087.05    250.14 o
   1  -8   4      171.07       84.39     23.52 o
   2  -8   4      116.19      134.25     12.16 o
   3  -8   4      367.86      393.76     30.19 o
   4  -8   4       14.49        5.64     10.36 o
   5  -8   4        0.27       15.96      6.96 o
   6  -8   4      212.04      212.49     72.87 o
  -6  -7   4        7.48        2.63     16.39 o
  -5  -7   4      761.49      737.87    241.41 o
  -4  -7   4       40.59       42.69     25.02 o
  -3  -7   4     1520.38     1690.66    126.06 o
  -2  -7   4      142.93      127.75     22.06 o
  -1  -7   4      377.73      415.96     26.26 o
   0  -7   4    11405.52    10222.48    422.99 o
   1  -7   4        6.90       -9.62     13.34 o
   2  -7   4      390.01      410.76     16.76 o
   3  -7   4      663.23      700.90     40.84 o
   4  -7   4      131.01      161.29     26.59 o
   5  -7   4      146.76      158.73     26.88 o
   6  -7   4       19.39       17.58     12.08 o
  -6  -6   4      572.34      527.58    232.54 o
  -5  -6   4       17.79        8.11     25.08 o
  -4  -6   4     1395.74     1477.45     87.20 o
  -3  -6   4      515.58      595.15     32.36 o
  -2  -6   4        7.71       24.42     14.26 o
  -1  -6   4      278.73      164.16     27.69 o
   0  -6   4    11764.25    10299.37    368.71 o
   1  -6   4       50.16       28.41     11.87 o
   2  -6   4       53.23       55.23     10.83 o
   3  -6   4      220.47      196.92     26.69 o
   4  -6   4      198.85      197.32     34.49 o
   5  -6   4       34.72       39.45     11.02 o
   6  -6   4      703.15      992.23    135.74 o
  -6  -5   4       46.76      103.03     47.86 o
  -5  -5   4     1089.07     1265.23    174.60 o
  -4  -5   4     3238.47     3617.95    124.25 o
  -3  -5   4     4157.17     4503.08    154.70 o
  -2  -5   4      130.89      232.04     52.72 o
  -1  -5   4     7282.22     7408.56    251.63 o
   1  -5   4      368.18      417.19     10.55 o
   2  -5   4      631.35      542.97     17.37 o
   3  -5   4        4.11        6.53      6.73 o
   4  -5   4       12.96        4.63      7.75 o
   5  -5   4      181.36      171.47     27.76 o
   6  -5   4      136.71      170.83     47.87 o
  -6  -4   4       73.76      151.27     50.39 o
  -5  -4   4      710.17      785.44    208.40 o
  -4  -4   4     4116.33     4200.06    132.25 o
  -3  -4   4     1362.75     1315.14     62.68 o
  -2  -4   4     1687.88     1468.68     82.77 o
  -1  -4   4    18932.98    17860.21    182.81 o
   0  -4   4    80276.59    75023.37   7880.63 o
   1  -4   4        0.10       -0.32      3.12 o
   2  -4   4      155.31      219.67     19.46 o
   3  -4   4       15.13       14.56      5.43 o
   4  -4   4     2283.91     2261.92     57.32 o
   5  -4   4       58.05       97.34     14.33 o
   6  -4   4       17.43       19.87     13.85 o
  -6  -3   4       15.07        9.95     24.46 o
  -5  -3   4        2.12      -30.95     30.95 o
  -4  -3   4     2834.62     3039.34    192.61 o
  -3  -3   4      689.11      619.59     38.67 o
  -2  -3   4     7391.56     7984.25    350.52 o
   1  -3   4     2342.75     1995.59     70.07 o
   2  -3   4     7556.40     7037.27    479.73 o
   3  -3   4     4661.28     4533.55    170.54 o
   4  -3   4      143.36      171.04     25.64 o
   5  -3   4        3.19       -6.50     14.40 o
   6  -3   4        0.33        7.00     11.91 o
   7  -3   4      146.92      100.99     58.97 o
  -6  -2   4        8.23        9.95     14.08 o
  -5  -2   4       36.33       23.47     18.32 o
  -4  -2   4     4420.30     4642.91    104.25 o
  -3  -2   4     2991.36     3295.06     65.93 o
  -2  -2   4        5.10        4.63     11.45 o
  -1  -2   4    16422.32    15617.07     95.36 o
   0  -2   4    11445.59    11559.04    109.41 o
   1  -2   4     5563.07     4899.96    200.34 o
   3  -2   4     2589.07     2540.28    154.66 o
   4  -2   4     5574.60     5850.84    264.38 o
   5  -2   4      535.38      574.10     46.94 o
   6  -2   4      181.12      211.19     37.99 o
   7  -2   4      101.85       92.34     37.86 o
  -6  -1   4      274.57      264.68     61.98 o
  -5  -1   4     1033.88     1120.56     85.49 o
  -4  -1   4      864.63      845.17     56.96 o
  -3  -1   4       10.04       26.46      8.70 o
  -2  -1   4     1502.29     1511.17     47.57 o
  -1  -1   4     2426.51     2458.37     49.46 o
   0  -1   4     6653.74     6572.33    102.44 o
   1  -1   4     1332.16     1064.28     65.37 o
   2  -1   4    24104.18    21739.57   1147.76 o
   3  -1   4     9321.15     8486.52    389.17 o
   4  -1   4     1606.62     1793.28     94.06 o
   5  -1   4      690.68      756.79     82.37 o
   6  -1   4      162.99      165.53     36.32 o
   7  -1   4       65.89       57.11     35.17 o
  -6   0   4      186.21      183.90     40.49 o
  -5   0   4     1586.49     1775.52     93.56 o
  -4   0   4     1563.33     1561.59     74.50 o
  -3   0   4      579.51      675.55     30.63 o
  -2   0   4     1683.07     1733.24     39.42 o
  -1   0   4      575.37      530.05     47.97 o
   0   0   4    13659.78    12984.23    145.23 o
   3   0   4      311.79      308.31     45.65 o
   4   0   4      677.83      632.70     35.05 o
   5   0   4     1271.09     1338.42     99.54 o
   6   0   4       27.55       56.34     19.16 o
   7   0   4      144.07       88.71     46.24 o
  -6   1   4      217.43      207.10     48.17 o
  -5   1   4      307.89      321.09    129.02 o
  -4   1   4     4267.27     4499.53    101.31 o
  -3   1   4     3204.90     3454.18     67.92 o
  -2   1   4     6121.14     6239.45    182.26 o
  -1   1   4     2258.82     2394.15     50.94 o
   0   1   4    12987.02    12384.12    139.31 o
   1   1   4     1987.91     1750.75     38.42 o
   2   1   4     7094.52     5572.58    293.01 o
   3   1   4     9934.34    10063.19    549.82 o
   4   1   4      470.43      458.18     61.70 o
   5   1   4      381.38      352.66     69.82 o
   6   1   4        1.11       -0.76     27.85 o
   7   1   4      182.86      195.92     88.82 o
  -6   2   4      200.26      229.02     54.43 o
  -5   2   4     1437.16     1654.57     86.57 o
  -4   2   4     2088.58     2171.20     70.78 o
  -3   2   4     1999.69     1970.02     98.46 o
  -2   2   4     2645.68     2780.08     64.15 o
  -1   2   4    14781.69    16161.68    163.03 o
   0   2   4     1360.38     1309.50     21.56 o
   1   2   4     1486.78     1120.73     42.03 o
   2   2   4     3687.30     3294.15    180.20 o
   3   2   4       10.26        8.54      3.36 o
   4   2   4     1353.60     1229.75     67.75 o
   5   2   4      191.42      215.64     38.74 o
   6   2   4      182.67      157.58     51.52 o
   7   2   4        0.45      -11.66     34.27 o
  -6   3   4       49.97       87.98     25.82 o
  -5   3   4      569.25      636.28     56.50 o
  -4   3   4       43.39       19.12     11.09 o
  -3   3   4     3773.52     4357.72    143.07 o
  -2   3   4      528.80      518.62     29.00 o
  -1   3   4    18384.00    18593.64     93.32 o
   0   3   4    17791.95    16912.42    102.80 o
   1   3   4    20861.57    20140.97    125.18 o
   2   3   4     6183.93     5876.34    467.01 o
   3   3   4      181.93      152.99     34.30 o
   4   3   4     1511.66     1623.10     73.68 o
   5   3   4       12.81      -26.54     26.54 o
   6   3   4        0.91        5.28     16.21 o
  -6   4   4      106.58       80.24     32.30 o
  -5   4   4      213.74      142.95     40.33 o
  -4   4   4     3076.49     3238.58     86.11 o
  -3   4   4      407.96      458.45     25.95 o
  -2   4   4    17993.67    18936.39    514.83 o
  -1   4   4       54.79       30.30      7.74 o
   1   4   4    15591.58    13850.10    112.94 o
   2   4   4     2687.92     2325.98    206.32 o
   3   4   4      203.66      221.01     34.73 o
   4   4   4      100.00       95.84     29.51 o
   5   4   4      191.15      256.86     65.78 o
   6   4   4       11.45       16.66     15.29 o
  -6   5   4        0.30        8.95      8.75 o
  -5   5   4       45.37       47.79     13.24 o
  -4   5   4      607.49      726.25     52.55 o
  -3   5   4     2213.26     2282.36    100.23 o
  -1   5   4    18292.44    18594.08    124.13 o
   0   5   4      349.26      369.01     66.32 o
   1   5   4       25.80       69.95     17.45 o
   2   5   4     1415.31     1424.44     41.22 o
   3   5   4     5882.62     6214.09     99.63 o
   4   5   4      772.37      762.84     56.07 o
   5   5   4       69.54       43.95     27.20 o
   6   5   4       10.37      -29.60     29.60 o
  -7   6   4       68.23       63.67     25.42 o
  -6   6   4        7.94        8.82     17.47 o
  -5   6   4      111.24       89.86     31.20 o
  -4   6   4     1533.05     1729.66     52.95 o
  -3   6   4     5592.78     6029.81    132.51 o
  -2   6   4     1554.66     1493.84     58.47 o
  -1   6   4      977.29     1095.48     19.49 o
   0   6   4     2445.74     2063.40     36.43 o
   2   6   4      259.66      173.55     69.65 o
   3   6   4      597.12      691.58     60.98 o
   4   6   4     1171.33     1290.79     70.02 o
   5   6   4      685.16      786.36     62.41 o
   6   6   4        3.26      -13.50     30.61 o
  -6   7   4        8.08        5.76      9.94 o
  -5   7   4        7.73       -4.82     13.67 o
  -4   7   4        1.78        0.05     10.51 o
  -3   7   4      747.27      750.20     64.08 o
  -2   7   4       31.74       13.67      6.76 o
  -1   7   4       18.95       11.39      7.14 o
   0   7   4     4915.43     4629.93     53.86 o
   1   7   4    16488.07    16798.96    117.39 o
   2   7   4      135.02      133.97     18.97 o
   3   7   4      653.82      553.58     95.55 o
   4   7   4      141.02      172.29     42.40 o
   5   7   4     1029.97      975.36     77.81 o
   6   7   4        0.06      -12.98     32.76 o
  -6   8   4      161.34      155.05     59.51 o
  -5   8   4       56.24       38.25     16.66 o
  -4   8   4     1540.54     1386.87     63.98 o
  -3   8   4     5683.47     6213.15    160.78 o
  -2   8   4      363.69      350.00     36.65 o
  -1   8   4       13.86       12.63      5.92 o
   0   8   4    14265.08    16071.17    217.53 o
   1   8   4        5.85       13.04     14.26 o
   2   8   4      727.15      728.73     57.50 o
   3   8   4      953.09      904.45     45.20 o
   4   8   4        5.32       34.81     28.09 o
   5   8   4      427.99      426.48    169.39 o
   6   8   4        3.90      -16.01     33.93 o
  -6   9   4       60.17       37.98     18.22 o
  -5   9   4      473.55      349.81     80.47 o
  -4   9   4     1752.99     1882.15     80.62 o
  -3   9   4      137.37      171.34     22.47 o
  -2   9   4      456.73      511.92     32.26 o
  -1   9   4     2741.85     3213.10     43.95 o
   0   9   4      177.72       87.68     27.00 o
   1   9   4     2783.18     2651.76    149.06 o
   2   9   4       99.11       94.40     14.08 o
   3   9   4     1509.58     1566.54     66.51 o
   4   9   4      209.78      276.96     82.73 o
   5   9   4     1952.03     2139.78    104.76 o
   6   9   4       10.86       10.89     15.47 o
  -6  10   4      161.74      123.20     51.20 o
  -5  10   4       33.60       35.59     14.46 o
  -4  10   4       17.97       12.77      6.79 o
  -3  10   4      257.03      289.46     34.76 o
  -2  10   4     1234.61     1298.84     58.40 o
  -1  10   4     3283.25     3347.39    193.79 o
   0  10   4      820.83      742.06     34.29 o
   1  10   4     5849.42     5621.92    264.67 o
   2  10   4     2029.33     1880.25    110.19 o
   3  10   4      428.17      371.12     73.20 o
   4  10   4     5836.83     6208.12    204.74 o
   5  10   4      193.45      255.34     83.65 o
   6  10   4      219.16      214.31    101.89 o
  -5  11   4       51.88       59.48     18.33 o
  -4  11   4       23.33        9.29      4.95 o
  -3  11   4      163.32      136.97     16.88 o
  -2  11   4       38.48       57.17     14.49 o
  -1  11   4      138.15      118.25     21.30 o
   0  11   4     4311.64     3953.15    173.11 o
   1  11   4     1488.86     1596.49     89.96 o
   2  11   4     1789.60     1814.76     72.86 o
   3  11   4      967.22     1002.39     58.04 o
   4  11   4     1446.88     1545.88    106.81 o
   5  11   4       31.08       33.84     29.06 o
   6  11   4      176.33      241.97     92.21 o
  -5  12   4       16.94       27.29     24.68 o
  -4  12   4      626.24      586.34    140.41 o
  -3  12   4      361.36      352.01     48.95 o
  -2  12   4      360.98      279.32     51.16 o
  -1  12   4     4569.81     4706.29    333.29 o
   0  12   4      428.69      332.65     48.40 o
   1  12   4      112.28       97.96     17.49 o
   2  12   4     1718.86     1686.50     52.27 o
   3  12   4      207.98      200.21     31.15 o
   4  12   4     1429.40     1617.72    201.42 o
   5  12   4      117.95       99.33     61.60 o
   6  12   4       45.68       28.43     33.53 o
  -5  13   4        0.11       20.57     13.95 o
  -4  13   4      547.28      455.70    161.15 o
  -3  13   4        9.94       15.08      7.19 o
  -2  13   4     2547.26     2677.12    295.43 o
  -1  13   4      579.35      599.96     34.67 o
   0  13   4      287.83      249.75     34.87 o
   1  13   4     1835.95     1668.74    171.03 o
   2  13   4      395.01      402.34     72.23 o
   3  13   4     1796.28     1927.78     93.38 o
   4  13   4      256.36      201.66     52.17 o
   5  13   4       41.55       49.85     37.55 o
  -4  14   4       23.43       38.72     27.91 o
  -3  14   4      246.54      215.50     30.40 o
  -2  14   4       99.77       81.71     17.97 o
  -1  14   4      716.09      739.76     42.47 o
   0  14   4      101.02      107.80     14.28 o
   1  14   4       15.32       20.81      7.06 o
   2  14   4      339.61      347.14     93.28 o
   3  14   4      841.97      924.96     83.74 o
   4  14   4      447.91      406.79    151.68 o
   5  14   4        0.22       24.50     17.07 o
  -4  15   4       37.60       25.29     20.39 o
  -3  15   4       19.48       23.42     13.22 o
  -2  15   4       30.32       30.59      9.50 o
  -1  15   4     1377.60     1332.81    108.34 o
   0  15   4      839.73      919.18     45.50 o
   1  15   4     5163.77     5262.97    419.35 o
   2  15   4      129.36       95.63     14.68 o
   3  15   4      627.58      532.01    173.14 o
   4  15   4       38.15       39.23     29.89 o
   5  15   4      760.29      818.00    152.60 o
  -4  16   4      174.08       82.22     63.76 o
  -3  16   4     1615.79     1611.09    263.94 o
  -2  16   4      799.29      877.99     70.47 o
  -1  16   4        0.08        0.43      6.23 o
   0  16   4      310.26      358.32     37.19 o
   1  16   4      914.93      910.78     73.78 o
   2  16   4        5.51       12.01      6.14 o
   3  16   4        0.21      -10.67     27.71 o
   4  16   4      583.72      579.73    240.69 o
   5  16   4      830.92      898.26    270.85 o
  -3  17   4      186.28      131.98     61.22 o
  -2  17   4      181.23      138.90     34.88 o
  -1  17   4       12.37       17.93      4.84 o
   0  17   4       14.51       -1.84      6.65 o
   1  17   4     1247.19     1391.12     94.03 o
   2  17   4     1379.96     1326.75     93.21 o
   3  17   4      425.28      342.02    194.21 o
   4  17   4     1328.93     1596.23    114.62 o
   5  17   4     1568.60     2121.90    141.61 o
  -3  18   4      668.58      737.78     93.80 o
  -2  18   4      885.08      842.59    237.28 o
  -1  18   4      245.73      197.82     39.33 o
   0  18   4        5.45        7.09      5.74 o
   1  18   4     4554.79     4959.69    229.68 o
   2  18   4      118.91      132.04     23.29 o
   3  18   4      381.92      309.32    141.10 o
   4  18   4      495.16      463.72    190.62 o
   5  18   4       55.56       86.80     48.78 o
  -2  19   4        0.28        4.09     25.20 o
  -1  19   4       28.83       31.01      9.63 o
   0  19   4     1945.01     2241.46    165.62 o
   1  19   4       75.21       66.07     13.03 o
   2  19   4      249.55      224.03     43.68 o
   3  19   4       76.61       47.77     25.62 o
   4  19   4        5.77      -15.20     32.92 o
  -2  20   4       47.20       36.16     25.67 o
  -1  20   4      853.53      610.34    262.75 o
   0  20   4      308.60      281.98     51.64 o
   1  20   4      226.33      192.28     39.33 o
   2  20   4      173.58      175.00     33.05 o
   3  20   4        0.07        6.45     14.66 o
   4  20   4     1713.49     1996.61    128.93 o
  -1  21   4      702.41      537.96    248.24 o
   0  21   4        0.42        5.57     17.83 o
   1  21   4        0.76        9.03     12.10 o
   2  21   4       31.88       39.64     10.89 o
   3  21   4      467.50      346.38    192.46 o
   4  21   4      170.99      100.94     70.16 o
  -1  22   4       18.04       41.28     21.02 o
   0  22   4       58.51       45.72     24.12 o
   1  22   4      102.91       93.29     21.55 o
   2  22   4       13.01       38.02     11.21 o
   3  22   4        4.54      -17.18     26.12 o
   4  22   4       26.88       25.17     14.71 o
   0  23   4      247.65      289.02     88.68 o
   1  23   4      965.44      911.85    237.93 o
   2  23   4     1352.57     1749.80    170.25 o
   3  23   4        3.76       15.59     18.17 o
   0  24   4      483.63      444.94    175.88 o
   1  24   4      393.64      320.24    122.91 o
   1  25   4      373.92      282.71    114.08 o
   0 -23   5       23.77       25.89     24.05 o
   0 -22   5       29.09       31.53     28.25 o
  -4 -21   5        3.21       21.45     25.20 o
  -3 -21   5      670.55      450.53    222.21 o
   0 -21   5        1.72       10.85     13.09 o
   1 -21   5      182.61      135.06     46.19 o
  -4 -20   5      786.51      795.14    142.33 o
  -3 -20   5      457.38      438.11    191.72 o
  -2 -20   5      485.89      475.89     76.67 o
   0 -20   5      131.88      156.48     50.17 o
   1 -20   5      355.53      302.32    150.44 o
  -5 -19   5      111.45       84.33     83.79 o
  -4 -19   5        0.86       10.82     15.92 o
  -3 -19   5      344.82      303.96    106.65 o
  -2 -19   5      243.97      198.79     95.94 o
  -1 -19   5      243.50      195.87     75.23 o
   0 -19   5      115.24      147.14     52.55 o
   1 -19   5     1214.08      977.80    272.74 o
   2 -19   5       33.10       39.19     42.96 o
  -5 -18   5      224.65      142.13     82.62 o
  -4 -18   5       17.51       25.11     16.64 o
  -3 -18   5       55.24       42.33     16.01 o
  -2 -18   5       39.74       38.77     11.93 o
  -1 -18   5       21.66       19.56      8.58 o
   0 -18   5      448.77      442.00    149.36 o
   1 -18   5      716.20      638.75    228.03 o
   2 -18   5        0.88       -7.03     31.91 o
  -5 -17   5       85.60       73.32     36.25 o
  -4 -17   5        9.87      -25.04     25.04 o
  -3 -17   5       93.88       66.17     28.32 o
  -2 -17   5       11.82        9.17      7.57 o
  -1 -17   5      353.33      369.15     54.00 o
   0 -17   5     1108.53     1364.03     52.56 o
   1 -17   5     1047.49     1078.64    251.00 o
   2 -17   5      117.72       90.97     26.59 o
   3 -17   5       27.47        5.05     19.96 o
  -5 -16   5        1.64       21.47     19.83 o
  -4 -16   5       28.14       14.60     13.03 o
  -3 -16   5       38.61       23.65     17.27 o
  -2 -16   5      267.94      309.94     41.40 o
  -1 -16   5        7.76        2.63      8.43 o
   0 -16   5      564.91      566.73     39.50 o
   1 -16   5       33.50       23.58     16.10 o
   2 -16   5        2.35        9.01     20.12 o
   3 -16   5       58.09       60.41     22.88 o
  -5 -15   5      142.96      103.24     53.49 o
  -4 -15   5       49.81       26.34     11.57 o
  -3 -15   5      196.45      139.30     31.25 o
  -2 -15   5      648.16      621.51     49.07 o
  -1 -15   5      139.99      147.03     18.90 o
   0 -15   5      315.48      284.63     38.18 o
   1 -15   5      146.10      150.42     33.10 o
   2 -15   5      728.89      634.52    185.52 o
   3 -15   5       20.25       36.20     16.46 o
   4 -15   5      352.17      246.47    120.68 o
  -5 -14   5      367.11      275.19    137.91 o
  -4 -14   5      193.92      193.27     57.47 o
  -3 -14   5      204.96      188.20     44.67 o
  -2 -14   5        6.36       14.60      8.74 o
  -1 -14   5        0.91        9.06      5.54 o
   0 -14   5        1.43        5.88      4.89 o
   1 -14   5      616.74      590.06    169.46 o
   2 -14   5     1256.98     1333.01    274.52 o
   3 -14   5       34.46       18.93     10.46 o
   4 -14   5        0.04       10.76     22.03 o
  -5 -13   5      659.23      745.93    107.14 o
  -4 -13   5      599.86      537.73     77.94 o
  -3 -13   5      433.17      390.68     54.42 o
  -2 -13   5       78.34       94.83     13.68 o
  -1 -13   5     1690.24     1748.30    107.39 o
   0 -13   5        7.96        4.90      4.66 o
   1 -13   5     1061.31      935.36     67.93 o
   2 -13   5      796.85      764.75    192.88 o
   3 -13   5        0.00       -2.65     16.98 o
   4 -13   5       84.57       48.84     18.41 o
   5 -13   5      605.34      742.27    190.12 o
  -6 -12   5      432.51      348.85    154.62 o
  -5 -12   5      132.08      146.31     55.87 o
  -4 -12   5      212.17      163.36     38.28 o
  -3 -12   5      950.41      937.16     54.11 o
  -2 -12   5      761.46      791.33     49.39 o
  -1 -12   5       40.94       38.79     10.34 o
   0 -12   5       65.44       74.46      9.73 o
   1 -12   5      506.86      516.51     50.98 o
   2 -12   5      334.11      356.17     89.18 o
   3 -12   5      363.44      361.87     74.00 o
   4 -12   5       68.87       95.20     30.00 o
   5 -12   5      116.99      137.37     31.91 o
  -6 -11   5       88.80       87.65     55.45 o
  -5 -11   5       19.40       47.07     28.03 o
  -4 -11   5      392.49      315.94     67.21 o
  -3 -11   5     2992.83     3098.42    210.25 o
  -2 -11   5      250.93      235.36     40.58 o
  -1 -11   5        3.03       12.22      9.70 o
   0 -11   5      169.02      167.42     19.07 o
   1 -11   5     1026.47      956.14     41.86 o
   2 -11   5      963.46      891.37    205.66 o
   3 -11   5      795.85      952.14     30.18 o
   4 -11   5      263.93      293.18     61.49 o
   5 -11   5      132.68      131.87     31.48 o
  -6 -10   5       28.32       31.28     18.26 o
  -5 -10   5       74.55       58.61     28.07 o
  -4 -10   5     2121.04     1975.85    178.74 o
  -3 -10   5     1790.50     1912.45    107.82 o
  -2 -10   5       42.66       45.96      9.42 o
  -1 -10   5      766.83      769.25     53.54 o
   0 -10   5     1265.08     1353.52     82.10 o
   1 -10   5     2739.96     2535.10     82.22 o
   2 -10   5       13.82       20.25     17.38 o
   3 -10   5      512.22      476.51     30.64 o
   4 -10   5      452.91      478.76     51.50 o
   5 -10   5        5.83       25.89     22.68 o
   6 -10   5       53.55       46.94     23.83 o
  -6  -9   5       11.00       16.48     20.50 o
  -5  -9   5      370.94      394.26    141.23 o
  -4  -9   5      463.74      453.37     90.33 o
  -3  -9   5       23.22       32.07     11.56 o
  -2  -9   5      641.43      648.50     46.63 o
  -1  -9   5     1777.34     1757.16     66.51 o
   0  -9   5     2717.61     2732.55    139.64 o
   1  -9   5      920.76      796.81     34.27 o
   2  -9   5        4.60        6.55     10.57 o
   3  -9   5        3.21        1.45      4.62 o
   4  -9   5       54.43       27.91      8.98 o
   5  -9   5      199.60      233.42     34.74 o
   6  -9   5        1.59       20.64     11.16 o
  -6  -8   5        1.17      -20.39     34.81 o
  -5  -8   5      968.53      824.94    260.34 o
  -4  -8   5       41.65       34.56     18.77 o
  -3  -8   5      361.33      429.13     85.26 o
  -2  -8   5      790.81      722.48     47.45 o
  -1  -8   5     1457.96     1405.21     64.18 o
   0  -8   5     1905.98     1782.04     88.90 o
   1  -8   5        9.99       11.22     13.27 o
   2  -8   5      614.46      664.32     35.79 o
   3  -8   5        3.22       12.55      5.17 o
   4  -8   5      487.88      483.86     51.15 o
   5  -8   5       56.94       38.76     13.11 o
  -6  -7   5       69.80       78.29     41.34 o
  -5  -7   5      111.55      109.32     56.17 o
  -4  -7   5       31.48        3.62     22.68 o
  -3  -7   5       12.46        3.15     11.00 o
  -2  -7   5      903.65      839.54     36.34 o
  -1  -7   5     1578.95     1626.74     49.36 o
   0  -7   5      237.15      223.82     22.66 o
   1  -7   5      299.07      281.93     59.79 o
   2  -7   5     1770.03     1822.58     66.26 o
   3  -7   5        5.52        3.64      7.80 o
   4  -7   5       76.58       61.30     12.43 o
   5  -7   5      142.44      152.17     23.78 o
   6  -7   5       33.90       48.33     19.43 o
  -6  -6   5       67.94       88.35     39.86 o
  -5  -6   5        5.74      -19.72     30.95 o
  -4  -6   5      511.81      580.04    145.86 o
  -3  -6   5       42.99       56.82     17.18 o
  -2  -6   5      162.15      152.55     25.49 o
  -1  -6   5      106.90       72.42     18.76 o
   0  -6   5      161.70      236.09     16.31 o
   1  -6   5     3672.26     3245.13     62.46 o
   2  -6   5     2664.43     2673.98    109.99 o
   3  -6   5       31.86       29.70      9.71 o
   4  -6   5       52.81       43.56      9.19 o
   5  -6   5       80.38       78.51     11.58 o
   6  -6   5      239.50      312.37     66.43 o
  -6  -5   5       35.61       35.30     16.96 o
  -5  -5   5       54.11       55.56     16.62 o
  -4  -5   5       44.38       48.71     21.96 o
  -3  -5   5       17.18        9.61     13.04 o
  -2  -5   5       19.36       11.05     10.50 o
  -1  -5   5      352.03      345.91     29.67 o
   0  -5   5      360.17      313.64     10.56 o
   1  -5   5     3166.38     2936.67     84.61 o
   2  -5   5     2118.00     2086.80    110.79 o
   3  -5   5        2.29       -5.90      5.90 o
   4  -5   5      110.03      114.46     14.99 o
   5  -5   5      999.80     1135.75     52.87 o
   6  -5   5      447.60      349.76    110.25 o
  -6  -4   5      401.33      369.10    133.96 o
  -5  -4   5       14.88        6.02     14.26 o
  -4  -4   5        2.16       11.32     11.43 o
  -3  -4   5        2.29       11.81     11.08 o
  -2  -4   5       29.99       25.25     25.35 o
  -1  -4   5      150.60      201.44     51.65 o
   0  -4   5       15.49        6.74      4.95 o
   1  -4   5     1416.14     1452.11     61.54 o
   2  -4   5     1465.66     1375.35     48.18 o
   3  -4   5      454.15      416.31     37.70 o
   4  -4   5     2421.23     2440.11     76.53 o
   5  -4   5      994.38     1205.54     50.10 o
   6  -4   5      650.03      733.53     90.40 o
  -6  -3   5       96.50       76.26     35.62 o
  -5  -3   5      586.21      561.90    120.41 o
  -4  -3   5       60.80       49.49     15.38 o
  -3  -3   5      270.23      306.61     63.13 o
  -2  -3   5       19.46       22.37     17.39 o
  -1  -3   5        1.18        8.72      9.90 o
   0  -3   5        3.23       32.04     11.45 o
   1  -3   5      119.57       83.61     15.62 o
   2  -3   5      140.89      193.62     29.68 o
   3  -3   5       36.81       37.76      8.03 o
   4  -3   5     1315.28     1391.74     46.51 o
   5  -3   5      402.19      428.05     72.48 o
   6  -3   5        4.78        0.85      8.75 o
   7  -3   5       31.01       20.12     23.47 o
  -6  -2   5      297.04      243.42     63.82 o
  -5  -2   5     1696.29     1711.16    105.59 o
  -4  -2   5      641.68      650.55     61.60 o
  -3  -2   5       49.70       54.20     16.74 o
  -2  -2   5       23.45        2.01     20.20 o
  -1  -2   5     2362.39     2108.48     50.94 o
   0  -2   5       61.06       92.57     15.09 o
   1  -2   5       42.50       14.58     10.35 o
   2  -2   5       12.31        6.20      3.74 o
   3  -2   5        7.32        7.30      5.36 o
   4  -2   5        1.12        8.48      7.36 o
   5  -2   5        0.07       30.09     11.65 o
   6  -2   5      192.21      165.43     45.55 o
   7  -2   5       16.57       -5.32     28.23 o
  -6  -1   5      225.59      222.77     60.11 o
  -5  -1   5     4566.74     5030.41    146.62 o
  -4  -1   5      279.57      230.85     47.74 o
  -3  -1   5      180.48      166.55     33.42 o
  -2  -1   5     1824.84     1655.40     49.06 o
  -1  -1   5     4668.72     4508.33     58.15 o
   0  -1   5       84.22      135.12     17.41 o
   1  -1   5       70.43       60.99     20.60 o
   2  -1   5       80.59       82.85     12.90 o
   3  -1   5       61.97       49.97     11.95 o
   4  -1   5       52.45       49.15     11.34 o
   5  -1   5       57.34       47.42     13.27 o
   6  -1   5       75.52       45.30     18.86 o
   7  -1   5       89.87       65.64     22.57 o
  -6   0   5      408.64      368.48     89.33 o
  -5   0   5     2943.08     3303.66    122.75 o
  -4   0   5      631.74      635.02     50.55 o
  -3   0   5      462.92      420.12     35.65 o
  -2   0   5     1254.05     1035.15     34.87 o
  -1   0   5     4700.36     4437.63    117.53 o
   0   0   5      536.13      565.42     20.29 o
   1   0   5     1639.48     1503.05     36.27 o
   2   0   5     1486.40     1224.90     50.98 o
   3   0   5     1378.27     1415.56     63.60 o
   4   0   5      282.31      314.28     43.09 o
   5   0   5        7.66       13.48     16.52 o
   6   0   5        0.78       -2.90     27.02 o
   7   0   5       27.11       27.42     27.91 o
  -6   1   5      358.85      374.83     76.93 o
  -5   1   5      223.58      225.92     59.04 o
  -4   1   5       63.07       38.21     18.30 o
  -3   1   5      376.01      376.36     34.19 o
  -2   1   5       12.28       25.39     12.52 o
  -1   1   5     5470.24     5208.44     81.81 o
   0   1   5       45.93       53.81     17.82 o
   1   1   5     5072.58     4773.97    102.30 o
   2   1   5     5049.95     4550.23    203.06 o
   3   1   5     3577.20     3605.12    171.72 o
   4   1   5      802.18      692.93     59.52 o
   5   1   5        1.42       11.11      9.58 o
   6   1   5      112.55       71.37     27.67 o
   7   1   5        6.70      -13.70     31.51 o
  -6   2   5       87.83       68.68     21.87 o
  -5   2   5      928.64      960.06     70.99 o
  -4   2   5       98.20       76.79     14.51 o
  -3   2   5     2461.09     2402.59     63.64 o
  -2   2   5      972.83     1020.38     30.29 o
  -1   2   5     5500.51     5397.19    126.86 o
   0   2   5       42.90       71.44     15.58 o
   1   2   5     3072.81     2537.23     57.93 o
   2   2   5     5115.57     4482.58    248.01 o
   3   2   5     1411.71     1422.00     42.15 o
   4   2   5        2.51       -2.11     15.11 o
   5   2   5      546.86      532.32    162.77 o
   6   2   5      261.13      207.95    111.77 o
   7   2   5       26.77        3.77     19.96 o
  -6   3   5      238.73      196.89     54.95 o
  -5   3   5        0.41      -13.20     28.36 o
  -4   3   5      244.66      234.85     29.78 o
  -3   3   5      336.42      355.22     55.77 o
  -2   3   5      804.66      752.97     27.32 o
  -1   3   5    26638.90    27604.17    514.37 o
   0   3   5     1449.92     1370.39     27.60 o
   1   3   5     3196.75     2684.31    149.84 o
   2   3   5     3738.26     3190.42    165.44 o
   3   3   5      186.55      242.85     45.76 o
   4   3   5       51.10       35.97     20.04 o
   5   3   5     1828.74     2108.99     96.32 o
   6   3   5      145.01      187.22     67.08 o
  -6   4   5        5.98       22.71      6.46 o
  -4   4   5       95.07       88.29     15.74 o
  -3   4   5      658.34      669.21     47.46 o
  -2   4   5     1712.70     1893.29     63.80 o
  -1   4   5       74.26       53.23     11.75 o
   0   4   5     1804.61     1875.36     32.41 o
   2   4   5     1008.67      858.28     33.12 o
   3   4   5      145.94      144.74     29.35 o
   4   4   5      843.93      850.18     45.25 o
   5   4   5      593.57      617.41    208.20 o
   6   4   5      174.57      171.80     65.48 o
  -6   5   5      148.41      158.95     40.73 o
  -5   5   5        4.35       25.99      8.51 o
  -4   5   5       25.79        8.69      7.70 o
  -3   5   5        7.73       16.99      5.80 o
  -2   5   5     1087.23     1143.50     29.55 o
  -1   5   5     1890.38     1966.57     33.32 o
   0   5   5       21.10        7.44     12.96 o
   1   5   5     1819.02     1690.54     37.16 o
   2   5   5       39.72       28.79     11.07 o
   3   5   5      862.97      911.74     36.47 o
   4   5   5      114.70      119.23     28.37 o
   5   5   5      198.70      202.97     61.71 o
   6   5   5      159.16      216.44     67.80 o
  -6   6   5       27.90       20.01     30.97 o
  -5   6   5       41.33       38.99     20.85 o
  -4   6   5       60.43       55.25     20.86 o
  -3   6   5        7.65       23.56      8.48 o
  -2   6   5      294.34      380.87     22.70 o
  -1   6   5      118.34      121.76     19.70 o
   0   6   5      774.12      817.68     27.69 o
   1   6   5      746.18      705.88     27.05 o
   2   6   5     3492.48     3721.60     74.10 o
   3   6   5     2073.79     2183.87    118.72 o
   4   6   5      607.83      667.65    189.13 o
   5   6   5      164.04      177.14     69.71 o
   6   6   5       96.69       65.53     24.59 o
  -6   7   5      343.61      256.17     98.23 o
  -5   7   5      122.20      107.71     28.16 o
  -4   7   5      997.03      960.30     51.24 o
  -3   7   5       62.97       62.05     15.60 o
  -2   7   5     7078.95     8042.01    182.52 o
  -1   7   5       89.65       75.33     15.12 o
   0   7   5     1496.01     1683.60     37.46 o
   1   7   5        4.01        0.98     12.24 o
   2   7   5       80.85       84.58     15.24 o
   3   7   5       35.48       18.66     17.82 o
   4   7   5      652.93      712.25    207.89 o
   5   7   5       10.20       13.79     12.46 o
   6   7   5       13.38       -1.62     33.82 o
  -6   8   5      466.07      431.06     74.87 o
  -5   8   5       24.79       52.91     16.00 o
  -4   8   5      963.17      939.90     67.96 o
  -3   8   5       47.70       47.56     11.75 o
  -2   8   5      957.50     1103.79     27.35 o
  -1   8   5      432.85      450.40     22.09 o
   0   8   5     2706.92     2861.43     65.33 o
   1   8   5       58.56       67.80     15.35 o
   2   8   5       78.99       87.61     16.51 o
   3   8   5       16.17        3.34     12.00 o
   4   8   5      406.31      461.63    171.37 o
   5   8   5      163.39      106.27     59.20 o
   6   8   5      437.52      399.22    159.36 o
  -6   9   5      534.95      332.92    122.11 o
  -5   9   5       10.75      -14.85     14.85 o
  -4   9   5      575.35      585.78     48.87 o
  -3   9   5      327.17      388.19     64.35 o
  -2   9   5      514.58      552.46     27.56 o
  -1   9   5     1086.76     1234.25     32.23 o
   0   9   5     3442.19     3660.46     57.97 o
   1   9   5     1977.59     2080.82     58.31 o
   2   9   5      526.95      607.61     25.20 o
   3   9   5        3.00       11.64     14.01 o
   4   9   5     1173.22     1236.98    187.74 o
   5   9   5       31.68       -3.26     28.90 o
   6   9   5       29.80       40.58     18.64 o
  -5  10   5       15.70       27.89     19.32 o
  -4  10   5     1234.17     1294.63     93.12 o
  -3  10   5      181.34      180.64     21.84 o
  -2  10   5      178.59      164.83     23.42 o
  -1  10   5      353.28      325.33     47.88 o
   0  10   5     3407.67     3511.92     55.30 o
   1  10   5     1517.64     1569.49    136.28 o
   2  10   5       19.13        6.90      7.99 o
   3  10   5      145.70      168.69     32.83 o
   4  10   5     1278.23     1434.67    130.16 o
   5  10   5        9.68       17.54     23.76 o
   6  10   5       66.47       65.04     46.01 o
  -5  11   5      206.49      145.68     44.39 o
  -4  11   5      439.45      341.37     55.97 o
  -3  11   5       15.95       17.80      6.45 o
  -2  11   5      635.60      570.19     55.14 o
  -1  11   5       45.74       52.16     12.93 o
   0  11   5     1236.74     1200.19     47.82 o
   1  11   5     1496.56     1529.36     82.37 o
   2  11   5       98.26      119.10     17.68 o
   3  11   5      137.43      150.94     26.36 o
   4  11   5       35.81       30.97     17.65 o
   5  11   5       69.71       64.52     42.11 o
   6  11   5       70.18       24.61     32.41 o
  -5  12   5      250.39      181.70     73.93 o
  -4  12   5      188.80      160.13     36.72 o
  -3  12   5      560.17      542.06     44.85 o
  -2  12   5      437.44      512.90     43.29 o
  -1  12   5        0.58       11.31      6.09 o
   0  12   5      717.95      709.40     28.44 o
   1  12   5      738.48      728.32     32.75 o
   2  12   5       56.81       48.88     15.70 o
   3  12   5       79.81       63.58     26.01 o
   4  12   5      687.22      648.49     69.66 o
   5  12   5       56.04       73.34     49.54 o
   6  12   5       47.22       28.86     17.85 o
  -5  13   5       12.08       32.74     28.32 o
  -4  13   5      270.15      262.94     65.02 o
  -3  13   5      187.84      172.54     22.84 o
  -2  13   5       89.33       69.06     23.97 o
  -1  13   5      582.40      587.05     31.89 o
   0  13   5        0.80        0.99      6.47 o
   1  13   5      233.86      245.31     33.96 o
   2  13   5      122.79      117.77     25.67 o
   3  13   5       93.26       90.84     39.30 o
   4  13   5       22.85       31.39     21.29 o
   5  13   5       97.31       71.66     22.41 o
  -4  14   5      265.29      167.71     82.39 o
  -3  14   5        0.16        8.44      9.63 o
  -2  14   5      448.86      398.19     69.15 o
  -1  14   5     1236.40     1320.45     73.80 o
   0  14   5        0.63        8.78      6.22 o
   1  14   5     1564.99     1583.73     96.32 o
   2  14   5      475.60      576.93     96.62 o
   3  14   5      160.67      157.16     30.13 o
   4  14   5      126.16      132.05     35.62 o
   5  14   5       55.44       42.87     24.07 o
  -4  15   5        4.12       15.02     17.11 o
  -3  15   5       96.26       98.25     24.28 o
  -2  15   5      331.09      297.01     51.29 o
  -1  15   5      690.11      703.38     41.29 o
   0  15   5        1.42        7.78      6.05 o
   1  15   5       45.16       33.82      8.59 o
   2  15   5     1150.56     1113.88     52.50 o
   3  15   5     1057.85     1127.90    112.59 o
   4  15   5      186.72      205.19     58.64 o
   5  15   5        0.04       24.77     16.53 o
  -4  16   5       14.13      -10.96     37.19 o
  -3  16   5       25.54       15.14     11.30 o
  -2  16   5        8.20        0.63      8.91 o
  -1  16   5      868.19      820.55     49.71 o
   0  16   5      116.40      123.14     15.40 o
   1  16   5        6.55       12.81      8.41 o
   2  16   5     1023.17     1082.07     53.59 o
   3  16   5     1223.44     1144.92     61.30 o
   4  16   5       35.40       33.19     21.85 o
   5  16   5       17.70       12.10     14.37 o
  -3  17   5        9.62      -27.71     34.65 o
  -2  17   5        5.40       12.67      9.68 o
  -1  17   5       18.38       19.25      6.40 o
   0  17   5       17.64       10.46      8.07 o
   1  17   5       29.25       15.36     12.69 o
   2  17   5        8.92        5.32      8.47 o
   3  17   5       34.22       32.18     11.69 o
   4  17   5       93.76      113.48     43.88 o
   5  17   5        7.25       28.39     30.72 o
  -3  18   5       32.38       31.75     35.08 o
  -2  18   5       13.27       22.19     23.29 o
  -1  18   5        6.09        8.91      8.89 o
   0  18   5       20.64       15.41      6.65 o
   1  18   5      289.14      282.59     43.46 o
   2  18   5      132.27      140.38     26.72 o
   3  18   5        0.98       -6.30     10.44 o
   4  18   5       39.00       29.60     30.47 o
   5  18   5       53.36       46.06     51.18 o
  -2  19   5       61.53       50.10     36.22 o
  -1  19   5      286.70      268.98     50.42 o
   0  19   5      174.33      164.48     20.20 o
   1  19   5      237.94      196.59     37.72 o
   2  19   5        0.07        2.50     10.79 o
   3  19   5       22.00       12.91     10.92 o
   4  19   5       69.52       77.39     41.23 o
  -2  20   5       45.09       50.84     27.26 o
  -1  20   5      296.17      261.18    104.63 o
   0  20   5      607.83      691.50     70.13 o
   1  20   5       68.94       69.67     17.42 o
   2  20   5       25.43       11.79      7.68 o
   3  20   5       63.77       43.93     18.91 o
   4  20   5        0.10        4.06     12.62 o
  -1  21   5      408.77      329.78    162.21 o
   0  21   5        7.86       17.61      8.95 o
   1  21   5      117.20      121.88     34.41 o
   2  21   5       26.28       17.51     10.96 o
   3  21   5       14.35       10.13     19.25 o
   4  21   5       33.75       17.74     33.17 o
  -1  22   5      238.82      182.15     91.15 o
   0  22   5        3.55        0.31     31.22 o
   1  22   5       29.09       10.99     11.08 o
   2  22   5       60.31       38.20     13.93 o
   3  22   5      102.74       90.17     59.87 o
   4  22   5        6.35        7.28     23.49 o
   0  23   5      160.02      118.89     62.25 o
   1  23   5      159.95      190.84     43.03 o
   2  23   5      497.00      357.74    222.73 o
   3  23   5      114.15       79.18     31.87 o
   0  24   5       55.41       84.91     36.76 o
   1  24   5      270.48      194.64     59.60 o
   3  24   5      149.99       99.04     51.99 o
   1  25   5       36.79       15.65     18.41 o
   0 -22   6       11.52       11.99     21.02 o
  -4 -21   6      541.78      607.51    102.34 o
  -3 -21   6       88.64       52.03     20.46 o
   0 -21   6      614.53      438.27    215.41 o
   1 -21   6       67.98       28.57     18.71 o
  -4 -20   6       43.00       51.90     26.25 o
  -3 -20   6       51.05       54.86     38.76 o
  -2 -20   6       20.37        7.86     11.83 o
   0 -20   6      273.60      206.63     94.23 o
   1 -20   6       21.52        7.19     10.58 o
  -4 -19   6       24.27       31.31     22.68 o
  -3 -19   6      232.71      187.29     81.50 o
  -2 -19   6      113.43       87.67     44.11 o
   0 -19   6      874.97      683.21    262.28 o
   1 -19   6      277.83      296.73     84.78 o
   2 -19   6       13.78      -11.25     38.42 o
  -5 -18   6        9.97       22.01     17.79 o
  -4 -18   6      119.59      121.96     59.29 o
  -3 -18   6      157.15      131.62     44.64 o
  -2 -18   6      184.26      148.82     58.75 o
  -1 -18   6      843.55      866.42     69.66 o
   0 -18   6       52.61       50.19     28.27 o
   1 -18   6        2.51      -17.25     30.27 o
   2 -18   6      683.01      573.49    225.85 o
  -5 -17   6      421.46      422.75    240.54 o
  -4 -17   6     1457.23     1702.49    170.40 o
  -3 -17   6       84.12       88.34     24.71 o
  -2 -17   6     1693.87     1878.31    151.48 o
  -1 -17   6      245.52      177.24     33.64 o
   0 -17   6        1.94        3.73      1.58 o
   1 -17   6       55.73       51.70     38.78 o
   2 -17   6        0.05        2.65     15.83 o
   3 -17   6      163.63      166.86     56.82 o
  -5 -16   6      767.43      595.88    226.77 o
  -4 -16   6      956.07     1064.20     76.42 o
  -3 -16   6     3648.10     3737.81    180.08 o
  -2 -16   6      955.39      894.65     90.75 o
  -1 -16   6     1816.17     2275.15     45.29 o
   0 -16   6     1942.64     2268.46     54.20 o
   1 -16   6       67.19       35.80     20.53 o
   2 -16   6      428.40      457.97    143.03 o
   3 -16   6       23.79       19.52     17.29 o
  -5 -15   6      179.14      176.11     96.32 o
  -4 -15   6     3082.98     3523.11    133.04 o
  -3 -15   6       18.88      -11.77     11.77 o
  -2 -15   6      822.45      876.38     63.31 o
  -1 -15   6     7652.02     8712.26    104.58 o
   0 -15   6      526.30      579.92     22.76 o
   1 -15   6      233.87       98.45     36.87 o
   2 -15   6      754.42      655.18    240.07 o
   3 -15   6       15.22       25.13     21.24 o
   4 -15   6        4.17       32.88     22.39 o
  -5 -14   6     2147.65     2461.34    210.56 o
  -4 -14   6       35.98       55.72     20.86 o
  -3 -14   6      915.68      937.55    101.03 o
  -2 -14   6     2011.75     1960.49     88.87 o
  -1 -14   6      708.08      775.56     61.18 o
   0 -14   6      330.85      272.30     32.26 o
   1 -14   6     1138.84     1000.15    243.95 o
   2 -14   6      104.46      130.36     25.02 o
   3 -14   6      462.73      485.57    138.76 o
   4 -14   6      909.11     1165.12    117.81 o
  -5 -13   6      295.93      275.26     83.38 o
  -4 -13   6      884.84      834.61     59.26 o
  -3 -13   6      201.93      177.34     24.69 o
  -2 -13   6       29.53       35.52      8.46 o
  -1 -13   6     2856.69     2859.69    198.27 o
   0 -13   6      149.78      130.15     16.72 o
   1 -13   6       51.44       33.84     24.52 o
   2 -13   6       78.51      122.35     27.76 o
   3 -13   6     2031.35     2258.96    138.45 o
   4 -13   6      417.73      470.90    109.01 o
   5 -13   6       28.71       60.54     24.43 o
  -5 -12   6      709.02      779.19     79.77 o
  -4 -12   6        0.90        9.99     15.02 o
  -3 -12   6     1304.40     1165.79     61.35 o
  -2 -12   6     1020.87      956.98     53.68 o
  -1 -12   6     1545.51     1644.76     69.02 o
   0 -12   6     1929.28     2175.31    126.03 o
   1 -12   6      463.84      445.88    101.33 o
   2 -12   6       35.01       18.06     13.65 o
   3 -12   6      985.07      985.33     79.18 o
   4 -12   6      372.85      413.32     85.97 o
   5 -12   6       56.92       30.68     19.61 o
  -6 -11   6       91.85       75.34     52.12 o
  -5 -11   6      185.66      179.52     58.28 o
  -4 -11   6     1203.25     1207.81     99.18 o
  -3 -11   6        1.68       10.35     12.37 o
  -2 -11   6       26.13       35.78      8.01 o
  -1 -11   6      288.47      319.50     25.82 o
   0 -11   6       45.38       47.78      7.19 o
   1 -11   6      463.36      472.16     98.04 o
   2 -11   6        0.20      -24.70     27.38 o
   3 -11   6     3417.04     3652.71    317.32 o
   4 -11   6      804.38      954.45    101.98 o
   5 -11   6       28.11       36.13     15.05 o
  -6 -10   6       23.06       13.34     23.11 o
  -5 -10   6      511.71      506.09    179.59 o
  -4 -10   6      295.84      303.68     49.82 o
  -3 -10   6     2158.57     2013.12     99.76 o
  -2 -10   6       10.17        5.11     14.31 o
  -1 -10   6     5641.42     5833.97    262.43 o
   0 -10   6      772.61      932.27     48.35 o
   1 -10   6      157.81      134.57     36.10 o
   2 -10   6      569.57      531.76     83.05 o
   3 -10   6     1600.23     1873.80     74.39 o
   4 -10   6      312.48      339.56     69.01 o
   5 -10   6       33.41       37.30     25.40 o
   6 -10   6      302.95      239.12    111.88 o
  -6  -9   6      581.17      522.24    233.69 o
  -5  -9   6      964.47      975.36    295.45 o
  -4  -9   6      839.05      898.91    231.62 o
  -3  -9   6       23.42       27.93      9.43 o
  -2  -9   6     2656.47     2757.51    136.67 o
  -1  -9   6      112.24      122.90     19.87 o
   0  -9   6      326.44      284.05     17.03 o
   1  -9   6      739.92      760.30     43.68 o
   2  -9   6        0.96       16.48      9.27 o
   3  -9   6       48.45       42.42      7.44 o
   4  -9   6      142.14      117.43     20.11 o
   5  -9   6       69.93       30.20     20.01 o
   6  -9   6       32.68       19.00     26.86 o
  -6  -8   6        1.27       11.68     36.52 o
  -5  -8   6     1161.28     1285.96     90.41 o
  -4  -8   6      749.43      793.12     77.27 o
  -3  -8   6     1271.38     1357.35     48.26 o
  -2  -8   6      106.99      101.04     13.54 o
  -1  -8   6     1203.17     1177.75     32.59 o
   0  -8   6    11864.70    11196.11    507.24 o
   1  -8   6      427.30      432.59     81.32 o
   2  -8   6      347.33      409.24     13.36 o
   3  -8   6       81.21       92.96     13.84 o
   4  -8   6      252.08      202.68     29.86 o
   5  -8   6      366.63      369.78    112.98 o
   6  -8   6       53.03       45.72     30.88 o
  -6  -7   6       10.06      -16.60     36.40 o
  -5  -7   6     2519.30     2728.42    232.83 o
  -4  -7   6     2627.19     2795.64    105.66 o
  -3  -7   6      391.38      415.48     53.24 o
  -2  -7   6     1108.13     1207.37     39.17 o
  -1  -7   6     5929.17     5852.26    295.68 o
   0  -7   6     2137.22     1905.39     47.24 o
   1  -7   6     5347.14     4722.33     78.49 o
   2  -7   6      167.68      140.67     13.74 o
   3  -7   6      170.52      175.38     20.94 o
   4  -7   6        1.69        4.42     13.42 o
   5  -7   6      217.47      192.14     43.27 o
   6  -7   6      245.04      260.64    119.97 o
  -6  -6   6      246.69      204.85     89.72 o
  -5  -6   6      805.39      831.52    223.00 o
  -4  -6   6     1484.79     1701.46     87.18 o
  -3  -6   6      152.31      214.90     42.81 o
  -2  -6   6      829.69     1009.63     33.02 o
  -1  -6   6      379.23      336.82     18.29 o
   0  -6   6    11925.90    11868.28    464.20 o
   1  -6   6        7.04        9.91      4.70 o
   2  -6   6        2.92        4.28      5.89 o
   3  -6   6      302.36      277.74     22.55 o
   4  -6   6     3306.67     3726.31    408.83 o
   5  -6   6      484.31      474.53     75.51 o
   6  -6   6      113.63      120.37     47.27 o
  -6  -5   6        7.03       -4.40     35.30 o
  -5  -5   6      321.21      337.64     96.43 o
  -4  -5   6       53.12        4.56     17.49 o
  -3  -5   6        4.99        1.34     12.96 o
  -2  -5   6     3447.73     3484.51    162.25 o
  -1  -5   6    13481.44    12723.06    133.50 o
   1  -5   6      780.30      890.43     30.47 o
   2  -5   6       35.29       24.67      6.69 o
   3  -5   6     3228.16     3360.72    219.47 o
   4  -5   6      756.03      748.50     34.62 o
   5  -5   6      197.46      200.68     29.22 o
   6  -5   6      163.32      144.10     35.34 o
  -6  -4   6      486.13      385.90    128.48 o
  -5  -4   6      219.64      229.02     97.91 o
  -4  -4   6     2698.09     3158.65    111.48 o
  -3  -4   6      880.64      764.37     40.87 o
  -1  -4   6    36829.29    39114.46    177.22 o
   0  -4   6      810.95      755.31     32.94 o
   1  -4   6      461.63      424.49     15.80 o
   2  -4   6     5953.55     5616.77    300.48 o
   3  -4   6       40.35       22.07      9.74 o
   4  -4   6     1244.39     1150.04     83.59 o
   5  -4   6      694.13      725.36     47.68 o
   6  -4   6      263.91      242.51     65.03 o
  -6  -3   6      129.15      106.58     43.03 o
  -5  -3   6      455.17      387.25    111.05 o
  -4  -3   6     1085.49     1010.19     66.85 o
  -3  -3   6        3.04       11.58     12.34 o
  -2  -3   6       11.38        6.52      8.53 o
  -1  -3   6     3146.34     3401.81    148.55 o
   0  -3   6     7388.16     7545.77    161.04 o
   1  -3   6     9043.43     9829.50     85.36 o
   2  -3   6      408.48      314.09     27.94 o
   3  -3   6     4289.33     3845.56    179.09 o
   4  -3   6     6845.72     7288.71    289.95 o
   5  -3   6       33.70       27.24      9.59 o
   6  -3   6       91.92       91.93     29.47 o
  -6  -2   6      100.96       82.19     37.39 o
  -5  -2   6       10.35      -13.34     32.74 o
  -4  -2   6       45.83       14.89     25.38 o
  -3  -2   6      247.11      257.16     49.53 o
  -2  -2   6     1232.58     1388.53     60.59 o
  -1  -2   6      251.04      218.09     45.99 o
   0  -2   6    14083.93    13949.10     81.82 o
   1  -2   6     7479.05     6517.69    559.24 o
   2  -2   6        2.67        9.28      4.61 o
   3  -2   6     4349.06     4064.24    125.70 o
   4  -2   6      915.30      914.34     56.13 o
   5  -2   6        0.02        6.85     11.12 o
   6  -2   6      253.46      202.92     59.29 o
   7  -2   6      295.22      325.20    138.11 o
  -6  -1   6       16.00        7.16     21.18 o
  -5  -1   6     1070.16     1073.69    156.10 o
  -4  -1   6     1641.02     1661.05     71.63 o
  -3  -1   6      550.13      563.05    102.37 o
  -2  -1   6     2600.16     2808.93     53.50 o
  -1  -1   6      113.98      124.76     26.97 o
   0  -1   6    60675.07    61469.64    661.58 o
   1  -1   6     5628.52     4851.02    273.99 o
   2  -1   6      252.95      329.59     16.35 o
   3  -1   6      233.20      232.96     29.19 o
   4  -1   6      836.19      835.85     50.64 o
   5  -1   6     2347.71     2624.92    229.20 o
   6  -1   6        8.38      -21.85     24.77 o
   7  -1   6        5.17       -4.15     29.53 o
  -6   0   6       80.84       52.19     26.23 o
  -5   0   6       99.31       72.22     36.87 o
  -4   0   6      191.58      160.54     26.69 o
  -3   0   6     1494.24     1392.01     50.49 o
  -2   0   6      207.58      184.31     50.82 o
  -1   0   6     3025.19     3245.63     65.56 o
   0   0   6      746.29      674.83     28.61 o
   1   0   6    10118.30     9290.42     79.05 o
   2   0   6      833.52      643.96     32.96 o
   3   0   6        0.44       19.67      5.27 o
   4   0   6     8141.26     8919.82    489.76 o
   5   0   6      262.46      252.72     42.82 o
   6   0   6       64.82       43.90     23.33 o
   7   0   6     1145.93     1750.30    263.65 o
  -6   1   6      223.52      196.28     49.13 o
  -5   1   6      297.31      361.96    129.80 o
  -4   1   6      999.18     1116.53     84.89 o
  -3   1   6      464.80      392.63     81.16 o
  -2   1   6      103.48      153.07     29.79 o
  -1   1   6     4920.74     5071.95    145.41 o
   0   1   6    26840.03    25281.19    624.66 o
   1   1   6     4246.74     3575.56     51.86 o
   2   1   6      282.71      373.43     35.67 o
   3   1   6     2100.39     2065.77    104.83 o
   4   1   6     1197.52     1205.17     59.02 o
   5   1   6      246.86      281.07     64.32 o
   6   1   6      123.48      116.22     51.76 o
   7   1   6       45.78       14.39     26.57 o
  -6   2   6       79.03       70.40     21.11 o
  -5   2   6      587.70      501.65    186.24 o
  -4   2   6      101.74      108.64     22.15 o
  -3   2   6      436.48      521.02     26.29 o
  -2   2   6     2722.95     3201.65     93.16 o
  -1   2   6       89.89       51.89     13.97 o
   0   2   6    10017.67     9176.14     60.83 o
   1   2   6     1600.31     1373.21     32.98 o
   2   2   6     1961.22     1976.51    104.37 o
   3   2   6       89.97       45.58     10.27 o
   4   2   6        7.11        0.51     13.33 o
   5   2   6      731.50      755.43    121.85 o
   6   2   6      162.28      168.05     53.27 o
   7   2   6      221.27      206.63     95.42 o
  -6   3   6      109.66       73.80     24.74 o
  -5   3   6      675.39      792.35     63.98 o
  -4   3   6      508.22      524.94     86.97 o
  -3   3   6       10.51       31.68     10.61 o
  -2   3   6     2674.73     2575.40     57.42 o
  -1   3   6     9588.07    10215.79    145.36 o
   0   3   6       26.77        2.02     11.06 o
   1   3   6       43.00       43.53     15.35 o
   2   3   6      856.11      692.82     40.45 o
   3   3   6     1837.19     1811.86    111.18 o
   4   3   6     2239.56     2374.86     71.19 o
   5   3   6      455.03      475.35    169.03 o
   6   3   6        0.60        9.95     33.24 o
  -6   4   6      126.05      128.58     36.11 o
  -5   4   6       56.61       36.18     18.68 o
  -4   4   6     1056.32     1273.40     97.18 o
  -3   4   6     4667.28     4971.59     91.90 o
  -2   4   6     1894.49     1846.82     35.55 o
  -1   4   6     3102.94     3462.76     41.83 o
   0   4   6       41.68        7.36     13.73 o
   1   4   6       19.87       33.25     15.37 o
   2   4   6     1751.26     1681.10     42.70 o
   3   4   6     3648.26     3444.29     79.27 o
   4   4   6     2765.04     2917.15     85.11 o
   5   4   6      224.70      144.85     63.44 o
   6   4   6       64.23       42.35     21.58 o
  -6   5   6      121.26       65.35     32.90 o
  -5   5   6       68.11       19.25     14.60 o
  -4   5   6     2429.26     2745.99     63.04 o
  -3   5   6     1888.82     1948.44     71.82 o
  -2   5   6     3675.62     3822.13    102.00 o
  -1   5   6     3005.39     3364.18     41.84 o
   0   5   6     6212.33     5663.61     59.50 o
   1   5   6     4790.12     4320.91     65.07 o
   2   5   6     9584.05     9156.56    107.18 o
   3   5   6     2944.93     2760.45     68.55 o
   4   5   6     6488.29     6970.38    157.60 o
   5   5   6      574.86      660.19    173.89 o
   6   5   6       11.81       32.65     14.87 o
  -6   6   6      193.52      129.74     37.15 o
  -5   6   6      214.01      220.31     53.69 o
  -4   6   6       35.85       32.90     16.57 o
  -3   6   6     8272.53     9229.44    140.92 o
  -2   6   6     1125.82     1264.91     67.62 o
  -1   6   6      413.16      389.55     23.67 o
   0   6   6     5994.42     5977.00     58.47 o
   1   6   6     1975.98     2295.26     44.78 o
   3   6   6     4398.05     4431.69     89.29 o
   4   6   6      234.67      273.53     81.65 o
   5   6   6       57.94       26.84     19.09 o
   6   6   6        0.18      -20.57     31.24 o
  -6   7   6        0.67        4.31     12.99 o
  -5   7   6       94.61       94.97     24.21 o
  -4   7   6     4625.70     5365.67    116.98 o
  -3   7   6     2943.70     3105.60    118.72 o
  -2   7   6     1550.99     1630.42     70.69 o
  -1   7   6       20.94       55.35     11.75 o
   0   7   6     3088.23     3881.65     45.61 o
   1   7   6     1542.28     1280.74     39.21 o
   2   7   6     3048.60     2907.12     58.96 o
   3   7   6      861.30      841.59     91.69 o
   4   7   6     4335.59     4668.69    135.60 o
   5   7   6       29.26       23.60     21.38 o
   6   7   6       17.14       24.41     13.38 o
  -6   8   6      123.55       75.81     30.63 o
  -5   8   6      284.37      279.29     76.60 o
  -4   8   6      684.93      628.77     55.99 o
  -3   8   6     1750.60     1820.13     58.29 o
  -2   8   6      172.67      195.29     23.67 o
  -1   8   6      115.79      123.78     30.03 o
   0   8   6      541.30      602.22     21.27 o
   1   8   6     3687.99     3143.22     70.18 o
   2   8   6        0.56      -15.30     15.45 o
   3   8   6     3889.49     3962.04    101.00 o
   4   8   6      759.83      831.74    225.69 o
   5   8   6      191.98      141.75     45.63 o
   6   8   6        0.97       23.02     21.27 o
  -6   9   6       22.43       19.09     15.58 o
  -5   9   6      159.97      167.77     33.83 o
  -4   9   6      925.61      896.01     60.86 o
  -3   9   6       64.52       51.01     11.52 o
  -2   9   6       50.79       47.37      7.87 o
  -1   9   6     1117.66     1198.76     32.18 o
   0   9   6     3273.38     3064.11     45.41 o
   1   9   6     6461.33     6296.00     86.13 o
   2   9   6     2865.98     2813.69    154.97 o
   3   9   6      146.43      125.78     25.20 o
   4   9   6     2688.61     2844.43    124.68 o
   5   9   6       90.08      112.04     36.25 o
   6   9   6       95.65       66.00     25.44 o
  -6  10   6      554.90      360.91    232.88 o
  -5  10   6       55.00       45.43     17.60 o
  -4  10   6      112.72       96.66     13.11 o
  -3  10   6       47.42       36.27     17.39 o
  -2  10   6      539.87      563.96     31.18 o
  -1  10   6      531.57      561.38     50.71 o
   0  10   6     5355.40     5150.89     71.43 o
   1  10   6     7809.72     8332.01     93.90 o
   2  10   6      661.47      577.77     32.78 o
   3  10   6     3638.34     3862.48    105.09 o
   4  10   6       68.63       74.74     33.08 o
   5  10   6       72.78       80.60     29.35 o
   6  10   6      186.04      178.42     73.10 o
  -5  11   6      179.41      107.20     37.75 o
  -4  11   6      114.55       93.27     15.38 o
  -3  11   6      813.32      832.12     58.24 o
  -2  11   6     1652.41     1576.03     37.37 o
  -1  11   6     2643.33     2615.81     58.56 o
   0  11   6     3244.87     3235.58     58.10 o
   1  11   6      566.04      472.66     84.11 o
   2  11   6        0.59       10.27     11.00 o
   3  11   6      370.36      388.20     62.61 o
   4  11   6     1007.37      979.06     87.90 o
   5  11   6     4177.04     5302.23    166.83 o
   6  11   6      685.44      644.16    287.14 o
  -5  12   6        4.06       19.96     14.00 o
  -4  12   6      514.41      458.59    112.36 o
  -3  12   6     2464.37     2831.06     99.36 o
  -2  12   6     3075.74     3082.88     81.58 o
  -1  12   6     4569.57     4877.52    144.88 o
   0  12   6     2603.28     2672.45     44.94 o
   1  12   6     1503.06     1533.79     79.07 o
   2  12   6      709.40      800.78     43.97 o
   3  12   6      112.06      121.65     18.25 o
   4  12   6     3587.35     3644.33    147.43 o
   5  12   6      146.73      162.41     45.97 o
   6  12   6       28.62       17.18     18.06 o
  -5  13   6      290.17      186.55     94.36 o
  -4  13   6      677.42      702.57    105.70 o
  -3  13   6       52.49       43.88     11.00 o
  -2  13   6     2899.95     2724.82    116.62 o
  -1  13   6     1136.33     1222.94     39.26 o
   0  13   6     5620.21     6177.99    255.95 o
   1  13   6      227.90      261.28     33.13 o
   2  13   6      463.62      522.31    114.79 o
   3  13   6     3569.87     3427.94    294.64 o
   4  13   6     1386.39     1609.59     93.02 o
   5  13   6      510.02      526.42    145.79 o
  -4  14   6      430.02      349.21     91.15 o
  -3  14   6      804.25      981.60    139.88 o
  -2  14   6       52.05       34.43     10.38 o
  -1  14   6      318.16      355.51     47.38 o
   0  14   6       59.65       73.15     14.42 o
   1  14   6       98.49      126.68     17.17 o
   2  14   6     2217.78     2397.42     78.21 o
   3  14   6      641.19      642.01     50.03 o
   4  14   6      378.47      385.25    151.97 o
   5  14   6      116.99       56.23     30.95 o
  -4  15   6      482.66      397.98    200.07 o
  -3  15   6      698.05      720.62    197.15 o
  -2  15   6      313.14      260.38     55.06 o
  -1  15   6      207.46      187.42     22.12 o
   0  15   6     4657.69     5101.67    230.18 o
   1  15   6      379.53      427.84     39.32 o
   2  15   6       38.42       31.30     16.59 o
   3  15   6       46.03       15.66      8.64 o
   4  15   6       38.01       19.49     26.07 o
   5  15   6        3.41       10.96     12.62 o
  -4  16   6        6.16      -11.21     35.28 o
  -3  16   6       35.36        1.95     25.94 o
  -2  16   6       45.46       31.24     22.68 o
  -1  16   6     1779.10     1764.83     85.93 o
   0  16   6       66.05       71.17      8.93 o
   1  16   6      696.19      619.86     40.28 o
   2  16   6      114.40      110.56     20.36 o
   3  16   6      493.41      347.73     74.06 o
   4  16   6      681.30      705.40     90.17 o
   5  16   6      278.30      236.79    108.51 o
  -3  17   6      242.40      268.16     99.42 o
  -2  17   6      286.00      226.79     98.18 o
  -1  17   6      198.44      185.61     29.72 o
   0  17   6     1809.76     1741.49     79.18 o
   1  17   6     4212.32     4255.67    320.50 o
   2  17   6       21.42       23.87     10.64 o
   3  17   6      332.40      300.72     46.95 o
   4  17   6      452.56      412.13    159.83 o
   5  17   6        7.62      -10.69     35.86 o
  -3  18   6       56.03       19.04     15.88 o
  -2  18   6        0.05       -1.26      8.20 o
  -1  18   6      516.93      491.12     67.64 o
   0  18   6      732.20      909.74     62.80 o
   1  18   6        4.02       -9.40     11.49 o
   2  18   6      478.98      523.22     77.14 o
   3  18   6       85.51       66.94     16.73 o
   4  18   6      120.54       59.62     15.70 o
   5  18   6      126.19      107.10     43.01 o
  -2  19   6        1.80       15.85     19.07 o
  -1  19   6      679.23      641.01    121.36 o
   0  19   6      183.22      173.45     22.86 o
   1  19   6     1241.72     1433.16    104.48 o
   2  19   6       95.76       84.69     28.99 o
   3  19   6      449.50      479.37    106.87 o
   4  19   6      284.77      203.10    100.52 o
  -2  20   6      754.35      561.90    194.68 o
  -1  20   6       46.23       21.40     15.68 o
   0  20   6     1252.26     1496.82     84.22 o
   1  20   6      134.87      119.37     31.13 o
   2  20   6        0.01       -4.38     12.45 o
   3  20   6      175.12      123.99     57.60 o
   4  20   6      404.11      497.15    115.43 o
  -1  21   6     1801.89     1523.69    294.61 o
   0  21   6      104.04       88.85     16.25 o
   1  21   6        0.01        0.90      7.15 o
   2  21   6      779.45      848.58    125.08 o
   3  21   6      544.78      405.15    169.78 o
   4  21   6        0.00       19.25     26.77 o
  -1  22   6        0.10       -3.44     34.22 o
   0  22   6      268.72      167.17     60.03 o
   1  22   6      292.82      244.57     68.80 o
   2  22   6      114.24       97.76     26.81 o
   3  22   6       22.15      -15.54     27.11 o
   4  22   6      311.19      222.19    109.50 o
   0  23   6       17.61       18.66     14.62 o
   1  23   6       32.30       26.75     20.44 o
   2  23   6        0.31       -1.35     13.34 o
   3  23   6      281.56      274.20    138.56 o
   0  24   6       84.54       43.16     26.86 o
   1  24   6        0.20       29.08     16.06 o
   3  24   6      311.00      196.77    139.73 o
   1  25   6      646.03      515.50    206.54 o
  -4 -21   7      213.92      137.77    111.05 o
  -4 -20   7      103.06       35.21     26.36 o
  -3 -20   7       76.84       43.54     18.41 o
   1 -20   7        3.05      -22.12     33.84 o
  -4 -19   7       91.52      102.63     47.14 o
  -3 -19   7      792.89      747.19    144.20 o
  -2 -19   7      457.62      454.64     81.70 o
   0 -19   7       54.63       15.83     16.03 o
   1 -19   7     1090.92      938.44    313.75 o
   2 -19   7      584.22      462.37    200.79 o
  -4 -18   7        0.69       -0.34     27.04 o
  -3 -18   7       21.46       26.25     10.98 o
  -2 -18   7      135.68      146.38     41.34 o
  -1 -18   7       18.18       13.72      7.90 o
   0 -18   7       18.11       22.84     15.90 o
   1 -18   7     1354.32     1493.89     93.78 o
   2 -18   7      635.65      608.09    205.64 o
  -5 -17   7      251.66      177.79     83.00 o
  -4 -17   7       38.94      -17.72     27.89 o
  -3 -17   7        7.81        9.34      8.07 o
  -2 -17   7      292.83      215.72     43.23 o
  -1 -17   7      106.62       93.14     18.59 o
   0 -17   7      453.87      398.19    167.04 o
   1 -17   7     1499.09     1532.90    247.41 o
   2 -17   7       46.82       24.52     22.12 o
   3 -17   7      302.80      253.47     92.57 o
  -5 -16   7       33.07       46.15     36.09 o
  -4 -16   7       15.04       18.37     12.80 o
  -3 -16   7      414.51      288.18     75.50 o
  -2 -16   7      612.75      633.41     83.40 o
  -1 -16   7       24.17       27.70      8.98 o
   0 -16   7        8.06        1.81      2.33 o
   1 -16   7      374.75      361.63    102.83 o
   2 -16   7       48.21       10.22     20.57 o
   3 -16   7        6.22      -29.01     29.01 o
  -5 -15   7        0.63       12.46     20.23 o
  -4 -15   7      141.49      106.76     40.98 o
  -3 -15   7      114.48       88.42     22.55 o
  -2 -15   7        0.47        2.06      5.90 o
  -1 -15   7        7.95        3.12     10.45 o
   0 -15   7        4.80        3.06      1.50 o
   1 -15   7       70.08       63.87     32.36 o
   2 -15   7       28.28       22.10     19.04 o
   3 -15   7        9.40       -3.46     34.90 o
   4 -15   7       46.80       82.69     35.73 o
  -5 -14   7       47.07       98.27     41.93 o
  -4 -14   7       24.73       12.40     14.10 o
  -3 -14   7       39.27       12.37     19.85 o
  -2 -14   7       75.00       66.80     16.09 o
  -1 -14   7      864.31      908.10     71.98 o
   0 -14   7        5.46        2.12      2.37 o
   1 -14   7      100.27       85.31     31.98 o
   2 -14   7      176.68       97.62     38.58 o
   3 -14   7        8.69       23.78     25.15 o
   4 -14   7        0.05       -4.38     32.50 o
  -5 -13   7      456.14      321.34    181.81 o
  -4 -13   7        0.21       -1.56     13.28 o
  -3 -13   7        2.98       11.36      8.28 o
  -2 -13   7      228.27      225.77     33.96 o
  -1 -13   7      253.36      234.94     37.58 o
   0 -13   7      474.20      450.57     22.73 o
   1 -13   7      890.06      799.81     56.82 o
   2 -13   7      102.30      108.54     24.14 o
   3 -13   7       19.90       -1.26     25.98 o
   4 -13   7       29.90       33.30     31.39 o
   5 -13   7        0.36       -1.73     23.76 o
  -5 -12   7        8.13       14.42     21.02 o
  -4 -12   7        0.80        3.40      6.63 o
  -3 -12   7      489.24      516.19     47.12 o
  -2 -12   7     1956.67     2054.87     85.74 o
  -1 -12   7       37.84       25.39      9.33 o
   0 -12   7      182.59      198.67     18.93 o
   1 -12   7       35.88       36.45     22.14 o
   2 -12   7      540.76      530.53    140.90 o
   3 -12   7        0.56       12.44     12.42 o
   4 -12   7       65.95       46.76     23.15 o
   5 -12   7        3.13        2.49     16.91 o
  -5 -11   7      443.63      365.31    129.91 o
  -4 -11   7       17.47       15.66     14.54 o
  -3 -11   7     1147.40     1099.40     46.41 o
  -2 -11   7     2800.33     2982.89    123.43 o
  -1 -11   7      162.86      162.68     23.15 o
   0 -11   7      871.77      980.66     49.79 o
   1 -11   7       28.54       10.30     14.20 o
   2 -11   7     1452.98     1408.98     76.33 o
   3 -11   7      436.38      453.45    115.05 o
   4 -11   7        0.99       17.81     12.62 o
   5 -11   7      176.58      124.55     39.82 o
  -6 -10   7        3.46      -34.49     34.49 o
  -5 -10   7      823.22      886.63     80.42 o
  -4 -10   7      490.44      354.83     84.07 o
  -3 -10   7     1340.37     1270.90     55.18 o
  -2 -10   7     1485.54     1480.68     80.00 o
  -1 -10   7       90.25       91.47     15.26 o
   0 -10   7     1070.60     1105.08     60.62 o
   1 -10   7      913.24      817.34     42.15 o
   2 -10   7     2210.35     2193.79    103.66 o
   3 -10   7      367.86      331.73     21.08 o
   4 -10   7     1461.81     1552.48    119.16 o
   5 -10   7      368.71      336.88     84.01 o
   6 -10   7       34.48       19.58     14.80 o
  -6  -9   7        8.52       -7.55     31.42 o
  -4  -9   7     1459.59     1574.69    272.47 o
  -3  -9   7     1764.35     1606.29     90.74 o
  -2  -9   7     1709.94     1699.58     66.69 o
  -1  -9   7      489.49      519.57     41.94 o
   0  -9   7     1346.01     1414.71     58.68 o
   1  -9   7     1861.99     1615.26     48.91 o
   2  -9   7     1754.02     1708.60     68.67 o
   3  -9   7        6.16        9.73      5.21 o
   4  -9   7      721.53      750.36     87.66 o
   5  -9   7      895.72      681.24    189.25 o
   6  -9   7       15.82       27.55     15.34 o
  -6  -8   7       49.47       35.26     22.30 o
  -5  -8   7        7.67       13.63     16.66 o
  -4  -8   7      290.29      234.47     88.55 o
  -3  -8   7      193.24      189.20     30.76 o
  -2  -8   7     1254.66     1171.60     61.96 o
  -1  -8   7        0.70        1.06      3.89 o
   0  -8   7      846.22      777.73     19.20 o
   1  -8   7     1016.56      862.82     47.84 o
   2  -8   7        3.50        0.40      3.58 o
   3  -8   7      971.51     1091.81     52.03 o
   4  -8   7     1494.02     1706.35     58.55 o
   5  -8   7      205.04      169.82     50.87 o
   6  -8   7       22.71       20.64     17.18 o
  -6  -7   7      134.18      133.93     46.62 o
  -5  -7   7        0.02       35.75     17.20 o
  -4  -7   7        0.76       -6.96     19.25 o
  -3  -7   7       20.62       42.56     19.30 o
  -2  -7   7      219.06      254.01     47.87 o
  -1  -7   7     1522.21     1581.47     53.48 o
   0  -7   7     2401.85     2387.09    128.17 o
   1  -7   7      868.93      703.19     30.23 o
   2  -7   7     1254.32     1356.97     85.28 o
   3  -7   7      523.42      549.91     40.17 o
   4  -7   7     1475.23     1620.82     96.15 o
   5  -7   7      242.69      236.20     80.08 o
   6  -7   7        1.19      -11.14     23.51 o
  -6  -6   7      180.33      142.45     80.37 o
  -5  -6   7      172.40      156.44     59.29 o
  -4  -6   7      227.30      268.97     88.53 o
  -3  -6   7        3.59       -8.30     17.40 o
  -2  -6   7       63.52       97.19     18.57 o
  -1  -6   7     1170.26     1229.62     30.89 o
   0  -6   7      697.07      630.27     28.50 o
   1  -6   7      915.32     1020.67     39.42 o
   2  -6   7       42.47       32.89      6.66 o
   3  -6   7        2.34        3.44      6.02 o
   4  -6   7      446.20      386.05     86.89 o
   5  -6   7      163.06      149.64     25.95 o
   6  -6   7       75.63       45.12     20.03 o
  -6  -5   7      614.08      568.16    166.50 o
  -5  -5   7      546.41      444.31    131.04 o
  -4  -5   7        0.29        0.04     34.52 o
  -3  -5   7       25.81       21.13     12.99 o
  -2  -5   7        0.53      -12.71     12.79 o
  -1  -5   7       63.66       49.80     14.72 o
   0  -5   7      202.81      127.44     19.79 o
   1  -5   7      136.44      127.69     11.39 o
   2  -5   7      243.20      205.64     25.68 o
   3  -5   7       66.30       58.79     14.03 o
   4  -5   7       22.82       20.72     10.60 o
   5  -5   7       75.63       82.92     16.72 o
   6  -5   7       53.51       61.85     35.93 o
  -6  -4   7      201.83      190.32     80.15 o
  -5  -4   7      155.84      140.13     49.63 o
  -4  -4   7      217.07      214.29     45.21 o
  -3  -4   7       42.24       57.08     14.36 o
  -2  -4   7       96.96       93.91     19.12 o
  -1  -4   7      119.10       93.91     21.13 o
   0  -4   7       75.03       72.34     14.27 o
   1  -4   7        3.05       -0.83      5.06 o
   2  -4   7      353.69      337.82     20.91 o
   3  -4   7      302.03      237.33     30.07 o
   4  -4   7      164.62      161.60     23.16 o
   5  -4   7       73.54       76.61     14.89 o
   6  -4   7       96.51       72.54     18.98 o
  -6  -3   7       93.45       75.55     35.66 o
  -5  -3   7      114.75      116.06     56.73 o
  -4  -3   7      154.91      185.09     49.59 o
  -3  -3   7        5.86        0.32     15.41 o
  -2  -3   7       46.49       51.46     17.32 o
  -1  -3   7       94.31       76.73     20.29 o
   0  -3   7      123.88       97.68     18.23 o
   1  -3   7      159.21      135.09     22.93 o
   2  -3   7       51.00       40.00      6.03 o
   3  -3   7        9.79       10.33      4.21 o
   4  -3   7      376.63      381.82     54.23 o
   5  -3   7      653.15      608.69     59.28 o
   6  -3   7      483.30      355.73    102.60 o
  -6  -2   7       36.17       22.14     19.11 o
  -5  -2   7        0.14      -11.95     29.82 o
  -4  -2   7       30.52       16.10     16.53 o
  -3  -2   7       24.55       15.23     14.73 o
  -2  -2   7      831.54      791.84     39.83 o
  -1  -2   7      351.90      305.54     22.11 o
   0  -2   7      325.98      338.02     31.06 o
   1  -2   7      912.42      811.61     25.83 o
   2  -2   7      570.43      564.91     29.06 o
   3  -2   7       27.40       24.23      5.08 o
   4  -2   7        3.31        7.51     10.86 o
   5  -2   7      762.93      771.07     98.03 o
   6  -2   7       84.91       50.12     25.78 o
   7  -2   7        8.71        6.04     13.68 o
  -6  -1   7       27.29       17.97     13.74 o
  -5  -1   7      299.70      311.70     86.68 o
  -4  -1   7      780.84      837.78     74.98 o
  -3  -1   7     1433.46     1544.45     78.62 o
  -2  -1   7      195.60      257.97     60.74 o
  -1  -1   7     1740.35     1612.96     41.53 o
   0  -1   7     2052.76     2034.86     37.32 o
   1  -1   7     2520.03     2400.56     58.60 o
   2  -1   7      479.48      521.83     24.06 o
   3  -1   7       42.97       31.34      6.14 o
   4  -1   7       36.20       38.60      7.41 o
   5  -1   7       68.47       78.94     16.98 o
   6  -1   7        6.73      -19.31     26.59 o
   7  -1   7       20.85      -10.64     29.71 o
  -6   0   7        0.25      -31.55     36.78 o
  -5   0   7     1434.61     1484.93    260.08 o
  -4   0   7       90.18      131.31     26.75 o
  -3   0   7     1863.11     1902.46    114.44 o
  -2   0   7       97.07       75.45     18.14 o
  -1   0   7     7168.99     7445.64     94.24 o
   0   0   7     2453.27     2494.04     32.82 o
   1   0   7      964.82      933.18     32.89 o
   2   0   7      120.88       94.40     21.64 o
   3   0   7      472.85      463.55     30.22 o
   4   0   7      124.27      157.27     31.25 o
   5   0   7       31.50       37.89     31.42 o
   6   0   7        7.87       -0.02     28.23 o
   7   0   7       72.86       45.36     39.23 o
  -6   1   7       52.55       21.78     25.31 o
  -5   1   7        9.98       10.29     18.50 o
  -4   1   7      635.26      746.27     61.87 o
  -3   1   7     2021.31     2152.00     80.95 o
  -2   1   7      197.03      172.59     29.97 o
  -1   1   7     5577.83     5496.14    103.44 o
   0   1   7     1856.32     1744.22     51.46 o
   1   1   7      439.58      375.25     48.51 o
   2   1   7       42.36       17.13      5.23 o
   3   1   7     2528.70     2459.29    118.99 o
   4   1   7       61.21       35.30     16.01 o
   5   1   7      722.91      742.34     69.06 o
   6   1   7      211.38      162.88     63.26 o
   7   1   7       27.88       27.67     32.72 o
  -6   2   7      189.42      155.49     60.52 o
  -5   2   7        3.82       -7.39     18.75 o
  -4   2   7      954.99     1074.66     74.02 o
  -3   2   7        0.39       10.82      9.19 o
  -2   2   7      249.76      296.41     48.36 o
  -1   2   7      967.31     1051.21     59.99 o
   0   2   7        4.76       -3.77      9.00 o
   1   2   7      580.70      507.86     25.94 o
   2   2   7        8.61       -8.50      8.50 o
   3   2   7     5140.08     5036.66    373.92 o
   4   2   7       79.92       79.24     26.55 o
   5   2   7     1562.54     1802.92     88.26 o
   6   2   7      134.87      145.61     46.01 o
   7   2   7       30.24       -4.99     32.94 o
  -6   3   7        2.09       10.40     11.30 o
  -5   3   7        8.75       11.36     26.05 o
  -4   3   7      350.96      315.67     72.12 o
  -3   3   7      221.53      245.76     38.08 o
  -2   3   7      533.18      631.41     26.03 o
  -1   3   7     6403.12     6671.28     83.24 o
   0   3   7      659.33      535.82     24.69 o
   1   3   7     1783.50     2028.11     43.73 o
   2   3   7      275.25      222.63     56.57 o
   3   3   7     2888.81     2804.14    180.74 o
   4   3   7        2.58      -10.71     13.90 o
   5   3   7      290.47      263.71     67.53 o
   6   3   7      207.36      238.11     82.89 o
  -6   4   7      244.76      185.29     72.77 o
  -5   4   7        3.59        2.52     15.36 o
  -4   4   7     1055.18     1089.17     82.16 o
  -3   4   7       67.21       96.98     20.76 o
  -2   4   7      173.86      209.83     33.97 o
  -1   4   7     2109.40     2251.09     75.13 o
   0   4   7     1153.51     1247.04     27.82 o
   1   4   7       63.05       44.04     14.83 o
   2   4   7      249.83      243.32     49.38 o
   3   4   7       72.86       41.67     10.73 o
   4   4   7       66.97       84.64     31.64 o
   5   4   7      514.43      597.60     59.60 o
   6   4   7      275.47      251.92    117.90 o
  -6   5   7       21.60        9.06      9.66 o
  -5   5   7       91.34       69.30     61.51 o
  -4   5   7       56.93       76.41     20.94 o
  -3   5   7       93.38      118.14     18.17 o
  -2   5   7       23.87       26.00      7.50 o
  -1   5   7       85.64       87.76     15.46 o
   0   5   7     1490.33     1548.17     37.99 o
   1   5   7      227.59      179.29     47.29 o
   2   5   7     2582.98     2627.16     53.62 o
   3   5   7      371.56      321.66     35.57 o
   4   5   7        3.52        1.17     17.79 o
   5   5   7     1031.75     1061.84    125.83 o
   6   5   7      174.42      160.37     67.21 o
  -6   6   7       50.21       34.34     36.34 o
  -5   6   7       30.25        5.23     11.54 o
  -4   6   7      774.04      787.50     82.87 o
  -3   6   7     1214.21     1328.54     60.11 o
  -2   6   7     4443.24     5164.35    130.53 o
  -1   6   7     1309.36     1258.57     36.47 o
   0   6   7     1221.50     1331.58     30.38 o
   1   6   7      174.77      134.27     36.13 o
   2   6   7      835.70      906.31     51.09 o
   3   6   7      956.21      990.29     48.65 o
   4   6   7      609.89      636.01    197.02 o
   5   6   7      526.97      455.70    138.38 o
   6   6   7      143.84      176.27     60.43 o
  -6   7   7      384.86      229.45     89.91 o
  -5   7   7      246.25      237.03     88.14 o
  -4   7   7        6.70       -3.00     15.29 o
  -3   7   7      152.51      176.60     28.01 o
  -2   7   7      257.17      264.77     42.33 o
  -1   7   7      141.00      224.58     33.37 o
   0   7   7       47.43       34.46     11.15 o
   1   7   7     2464.68     2487.06     57.68 o
   2   7   7      997.49     1054.98     37.71 o
   3   7   7        3.57       -7.12     19.29 o
   4   7   7        1.06       17.36     28.59 o
   5   7   7      702.95      621.50    181.99 o
   6   7   7      405.50      467.26    102.22 o
  -6   8   7      397.40      259.67     97.54 o
  -5   8   7      411.44      385.58     77.51 o
  -4   8   7       37.26       65.06     26.90 o
  -3   8   7      289.97      319.16     52.75 o
  -2   8   7     1628.40     1785.44     35.48 o
  -1   8   7    10848.42    12436.60     85.61 o
   0   8   7      362.65      415.61     23.83 o
   1   8   7     2636.20     2746.03     58.66 o
   2   8   7     2142.73     2313.10     68.02 o
   3   8   7      530.27      567.09    103.88 o
   4   8   7        9.27       20.75     19.92 o
   5   8   7       91.80       79.45     50.55 o
   6   8   7       22.73       13.86     18.08 o
  -6   9   7      411.51      293.82    101.63 o
  -5   9   7      511.40      469.20    133.89 o
  -4   9   7       27.21       -1.39     23.83 o
  -3   9   7       42.70       30.48      8.58 o
  -2   9   7     3206.18     3545.94     65.88 o
  -1   9   7     1279.99     1324.69     42.00 o
   0   9   7     1240.15     1394.11     33.88 o
   1   9   7     5470.41     6057.49     87.95 o
   2   9   7     2977.70     3124.89     71.98 o
   3   9   7      646.24      698.90     63.93 o
   4   9   7       52.27       26.21     27.51 o
   5   9   7      162.32      157.92     64.29 o
   6   9   7        5.65      -27.87     32.00 o
  -5  10   7      461.52      378.26    117.82 o
  -4  10   7      158.90      141.61     36.04 o
  -3  10   7        8.41       13.99      8.45 o
  -2  10   7     5379.65     5773.28     74.67 o
  -1  10   7     1063.93     1160.56     46.13 o
   0  10   7      833.16      914.96     41.50 o
   1  10   7      101.21      159.33     26.66 o
   2  10   7     8745.79     9108.61    110.75 o
   3  10   7     1748.87     1697.38     70.74 o
   4  10   7     1334.64     1456.09    139.84 o
   5  10   7      141.88      131.55     47.34 o
   6  10   7       54.15       40.89     28.45 o
  -5  11   7      191.79      147.18     42.44 o
  -4  11   7        0.75       -5.23     16.79 o
  -3  11   7      732.27      836.80     49.37 o
  -2  11   7     2682.88     2942.80     61.94 o
  -1  11   7     2031.26     2074.95     40.70 o
   0  11   7     1081.54     1155.21     36.23 o
   1  11   7     1438.15     1443.00     42.47 o
   2  11   7     2371.88     2255.45     69.75 o
   3  11   7      472.76      445.27     26.91 o
   4  11   7      286.77      273.75     90.88 o
   5  11   7        6.16      -16.62     33.08 o
   6  11   7       45.07       26.97     26.54 o
  -5  12   7        3.85      -16.53     19.21 o
  -4  12   7       73.67       37.71     15.02 o
  -3  12   7      828.78      822.04     49.58 o
  -2  12   7     2313.73     2450.29     46.13 o
  -1  12   7      104.57      107.42     20.98 o
   0  12   7       67.53       60.62     12.33 o
   1  12   7     1117.28     1213.50     54.77 o
   2  12   7     5347.12     5718.09    225.13 o
   3  12   7      683.20      632.20     84.79 o
   4  12   7     1931.72     1927.58    121.13 o
   5  12   7      199.06      209.82     68.29 o
   6  12   7      143.59      161.47     65.19 o
  -5  13   7        0.33       -7.88     30.72 o
  -4  13   7        2.32       -1.03     20.40 o
  -3  13   7       91.27       88.55     14.88 o
  -2  13   7      167.50      194.30     23.15 o
  -1  13   7     1199.97     1364.16     48.95 o
   0  13   7       16.93       19.01      9.83 o
   1  13   7      848.57      818.55     56.51 o
   2  13   7     1914.04     2061.69     70.29 o
   3  13   7      106.93      102.66     32.71 o
   4  13   7      605.49      532.66    178.42 o
   5  13   7        4.81        1.26     22.52 o
  -4  14   7      191.52      132.91     36.82 o
  -3  14   7        0.26       -5.18      9.98 o
  -2  14   7      144.01      139.45     21.36 o
  -1  14   7       34.95       24.57      8.81 o
   0  14   7      266.04      281.00     30.21 o
   1  14   7      206.98      208.32     33.13 o
   2  14   7      104.97       96.21     32.43 o
   3  14   7      420.94      389.12     49.59 o
   4  14   7       11.43       18.66     29.71 o
   5  14   7       36.35       21.13     35.28 o
  -4  15   7      215.48      147.54     82.69 o
  -3  15   7      121.49      113.88     35.10 o
  -2  15   7       33.28       27.51      7.27 o
  -1  15   7      303.63      291.26     34.56 o
   0  15   7      775.91      871.71     37.68 o
   1  15   7        5.52       17.35      9.94 o
   2  15   7      296.19      309.74     64.11 o
   3  15   7      398.20      374.99     71.24 o
   4  15   7      105.99      124.12     40.49 o
   5  15   7       34.61       33.01     36.94 o
  -3  16   7      361.80      294.79    118.82 o
  -2  16   7       62.30       44.20     11.11 o
  -1  16   7      514.93      499.05     54.07 o
   0  16   7        0.09        7.75      7.47 o
   1  16   7       15.10       10.60     11.59 o
   2  16   7      585.15      524.99    106.30 o
   3  16   7      277.39      273.89     41.42 o
   4  16   7       87.84       70.04     29.71 o
   5  16   7       15.07       -4.72     34.18 o
  -3  17   7       11.76        5.05     30.14 o
  -2  17   7        1.10        5.46      9.45 o
  -1  17   7       78.25       80.84     15.92 o
   0  17   7      128.57      149.97     17.60 o
   1  17   7       30.22       39.12     12.42 o
   2  17   7      225.40      278.50     43.70 o
   3  17   7        0.94        2.60      7.40 o
   4  17   7      206.04      198.23     58.59 o
   5  17   7        3.40      -21.02     37.17 o
  -3  18   7       70.20       45.57     24.75 o
  -2  18   7      833.00      762.08    147.32 o
  -1  18   7      283.29      280.81     38.35 o
   0  18   7       17.57        6.24      6.85 o
   1  18   7      119.78       80.57     20.36 o
   2  18   7      184.12      169.41     43.67 o
   3  18   7       80.56       65.99     14.15 o
   4  18   7       27.64       57.89     25.67 o
  -2  19   7      352.92      275.64    141.43 o
  -1  19   7      189.19      243.54     43.18 o
   0  19   7        0.06       -2.59     10.68 o
   1  19   7      978.47      969.34     69.47 o
   2  19   7      655.39      607.82    121.96 o
   3  19   7       19.35       21.24     12.51 o
   4  19   7        9.08       18.17     34.90 o
  -2  20   7      266.50      242.81     98.20 o
  -1  20   7        0.81       -1.87     18.25 o
   0  20   7       15.28       28.88      9.63 o
   1  20   7      356.49      274.04     74.95 o
   2  20   7      259.30      225.00     53.05 o
   3  20   7       36.65       54.59     31.71 o
   4  20   7       23.46       20.26     31.87 o
  -1  21   7       43.64       76.69     38.72 o
   0  21   7      128.22      140.48     26.48 o
   1  21   7        9.64       -0.47      8.68 o
   2  21   7        0.82      -11.75     16.22 o
   3  21   7       96.03       75.57     41.86 o
   4  21   7      148.91       81.18     35.91 o
  -1  22   7      156.20      128.48     65.78 o
   0  22   7      100.61       74.89     27.96 o
   1  22   7       55.36       41.01     13.11 o
   2  22   7       24.21       22.31     13.23 o
   3  22   7      195.73      153.18     84.26 o
   0  23   7       11.59       11.32     15.00 o
   1  23   7       37.37       21.47     20.32 o
   2  23   7      127.08      102.27     51.85 o
   3  23   7      303.66      207.68    113.90 o
   0  24   7      323.41      226.48    120.77 o
   1  24   7      588.90      491.11    122.62 o
   3  24   7      233.08      156.37    122.35 o
   1  25   7      405.57      270.18     79.81 o
  -4 -20   8      458.28      199.04    133.19 o
  -3 -20   8       12.83        4.29      7.48 o
   1 -20   8      381.35      272.18    131.87 o
  -4 -19   8       31.25       -3.80     29.64 o
  -3 -19   8       26.71       26.32     11.21 o
   1 -19   8      498.54      375.75    144.11 o
   2 -19   8       43.80        2.81     23.33 o
  -5 -18   8      660.27      804.32    140.63 o
  -4 -18   8      128.94      199.26     48.13 o
  -3 -18   8      438.15      486.13     81.20 o
  -2 -18   8      147.65       98.27     36.09 o
  -1 -18   8     1054.99     1225.32     47.32 o
   1 -18   8        8.72        3.59     19.67 o
   2 -18   8        5.20       14.66     27.38 o
  -5 -17   8        1.85       27.31     39.19 o
  -4 -17   8      133.54       88.73     41.64 o
  -3 -17   8     1434.64     1536.71    154.50 o
  -2 -17   8     4082.95     4942.54    105.02 o
  -1 -17   8       23.57       17.07      6.96 o
   1 -17   8       87.25       50.15     21.31 o
   2 -17   8      198.35      183.65     52.35 o
   3 -17   8      591.39      507.55    224.08 o
  -5 -16   8       16.71       18.21     20.44 o
  -3 -16   8      131.67      119.77     28.19 o
  -2 -16   8      288.46      264.63     53.91 o
  -1 -16   8      185.04      146.76     23.85 o
   1 -16   8       73.66       34.74     32.36 o
   2 -16   8      447.19      342.45     85.74 o
   3 -16   8     1281.82     1112.05    318.85 o
  -5 -15   8      795.07      972.95    178.67 o
  -4 -15   8       47.87       39.34     22.12 o
  -3 -15   8     1889.56     2041.94     86.94 o
  -2 -15   8      681.09      774.96    139.27 o
  -1 -15   8     1273.28     1369.10     44.72 o
   0 -15   8      146.96       88.66     13.87 o
   1 -15   8     2398.31     2188.22    104.27 o
   2 -15   8     3383.77     3689.74    136.34 o
   3 -15   8      257.85      219.88    106.22 o
   4 -15   8        8.26        8.98     18.53 o
  -5 -14   8       24.29       15.79     22.37 o
  -4 -14   8      818.68      814.18    120.26 o
  -3 -14   8      128.71       75.11     18.01 o
  -2 -14   8       49.23       27.53     10.27 o
  -1 -14   8      281.43      371.60     31.96 o
   0 -14   8    10575.56    12232.21    187.69 o
   1 -14   8      723.79      678.34    168.43 o
   2 -14   8     1187.60     1129.61    271.19 o
   3 -14   8      515.33      511.59    116.22 o
   4 -14   8      289.88      199.98     77.70 o
  -5 -13   8      336.11      262.77     95.98 o
  -4 -13   8       59.81       23.98     12.13 o
  -3 -13   8      343.15      290.43     66.66 o
  -2 -13   8     1820.02     2042.99     99.40 o
  -1 -13   8    10601.92    11443.36    483.47 o
   0 -13   8     1015.15     1148.49     33.43 o
   1 -13   8     3468.66     3373.23    113.95 o
   2 -13   8      187.59      222.32     45.48 o
   3 -13   8       51.01       57.49     32.94 o
   4 -13   8      797.91      689.16    226.03 o
  -5 -12   8      959.51      748.20    230.12 o
  -4 -12   8       97.35      163.68     47.78 o
  -3 -12   8      116.01      116.82     16.50 o
  -2 -12   8      174.56      132.73     20.12 o
  -1 -12   8      463.21      461.00     41.30 o
   0 -12   8     2518.19     2522.19    147.62 o
   1 -12   8      596.44      639.96    187.94 o
   2 -12   8      494.49      477.24    104.96 o
   3 -12   8     1471.34     1682.44    112.17 o
   4 -12   8      332.32      256.30    102.79 o
   5 -12   8       53.26       69.46     31.31 o
  -5 -11   8       52.15       16.39     19.43 o
  -4 -11   8       12.46        8.95      6.28 o
  -3 -11   8       22.34       29.14     17.92 o
  -2 -11   8     2316.77     2391.25    132.86 o
  -1 -11   8     9930.57    10346.43    468.76 o
   0 -11   8     1481.26     1551.70     90.47 o
   1 -11   8      149.78      174.77     31.73 o
   2 -11   8       71.63       99.91     39.41 o
   3 -11   8      796.23      744.45    175.52 o
   4 -11   8        0.41       28.14     12.69 o
   5 -11   8      108.91      126.64     50.37 o
  -6 -10   8       89.51       89.49     49.94 o
  -5 -10   8       79.65       47.36     47.56 o
  -4 -10   8       19.62        4.04      5.58 o
  -3 -10   8     2306.80     2306.05    153.95 o
  -2 -10   8     1231.11     1264.33     51.52 o
  -1 -10   8     3111.71     2977.10     99.10 o
   0 -10   8     2250.87     2429.83    100.05 o
   1 -10   8       34.19       90.59     44.17 o
   2 -10   8      807.87      810.59    177.34 o
   3 -10   8      428.58      383.18     96.18 o
   4 -10   8      422.45      508.76    137.93 o
   5 -10   8       75.99       96.41     35.28 o
   6 -10   8      424.21      340.11    189.36 o
  -6  -9   8       47.03       78.06     44.04 o
  -5  -9   8       64.08       24.37     34.67 o
  -4  -9   8      199.13      182.01     41.16 o
  -3  -9   8      491.24      420.00     73.92 o
  -2  -9   8     1116.96     1126.02     44.87 o
  -1  -9   8     8661.28     9243.59    508.02 o
   0  -9   8        4.43        1.88      3.39 o
   1  -9   8       20.88       22.79      9.54 o
   2  -9   8       19.24       14.68      9.97 o
   3  -9   8     2559.69     3197.90    132.93 o
   4  -9   8      588.32      555.44     60.36 o
   5  -9   8        0.65       -1.86     17.54 o
   6  -9   8       13.34      -11.57     22.93 o
  -6  -8   8        0.03       43.61     42.02 o
  -5  -8   8       46.89       22.41     28.23 o
  -4  -8   8     7355.18     8035.00    303.93 o
  -3  -8   8     2903.33     2903.41    102.07 o
  -2  -8   8     1586.91     1724.17     45.21 o
  -1  -8   8     1182.76     1122.20     45.03 o
   0  -8   8      844.89      942.13     51.20 o
   1  -8   8      513.52      472.81     83.39 o
   2  -8   8      110.89       90.64      9.47 o
   3  -8   8      551.32      558.24     29.74 o
   4  -8   8        0.59        1.85      6.53 o
   5  -8   8       20.51       20.28     19.20 o
   6  -8   8        1.50      -12.64     25.87 o
  -6  -7   8      263.23      158.95     81.95 o
  -5  -7   8     2816.25     3353.87    254.91 o
  -4  -7   8      215.22      176.09     34.16 o
  -3  -7   8      165.73      110.51     29.60 o
  -2  -7   8     3529.89     3722.20    154.34 o
  -1  -7   8    10608.35    10820.61    470.94 o
   0  -7   8     3299.19     3459.38    209.77 o
   1  -7   8     1209.44     1115.23     23.50 o
   2  -7   8     3794.27     4031.03    179.37 o
   3  -7   8     1388.07     1401.22     47.77 o
   4  -7   8      166.82      169.29     24.59 o
   5  -7   8      108.27      123.67     40.18 o
   6  -7   8       10.63       14.60     12.15 o
  -6  -6   8      200.64      270.63     87.78 o
  -5  -6   8      350.04      255.83     74.69 o
  -4  -6   8     6265.18     6745.86    160.34 o
  -3  -6   8        0.20        1.08     14.26 o
  -2  -6   8       28.99        8.25     21.22 o
  -1  -6   8    28462.60    31129.04    312.31 o
   0  -6   8     2499.38     2267.23     99.75 o
   1  -6   8     9908.67    10391.34    491.83 o
   2  -6   8      190.53      156.65     15.87 o
   3  -6   8      420.11      501.38     33.72 o
   4  -6   8       30.72        7.24     10.86 o
   5  -6   8       61.47       49.02     20.29 o
   6  -6   8      160.05      123.67     64.77 o
  -6  -5   8      383.73      458.89    166.52 o
  -5  -5   8     3659.65     4353.17    143.88 o
  -4  -5   8       46.36       72.92     37.23 o
  -3  -5   8     2086.37     2289.46     87.77 o
  -2  -5   8    11191.38    12120.31    241.90 o
   0  -5   8       39.78       24.34      6.21 o
   2  -5   8     2290.33     2131.00    130.80 o
   3  -5   8     3117.81     3054.91    174.59 o
   4  -5   8     2754.66     3251.23    113.79 o
   5  -5   8       18.52       14.94      8.81 o
   6  -5   8      192.30      140.06     64.86 o
  -6  -4   8      138.88      219.54     83.20 o
  -5  -4   8      331.75      300.27     97.13 o
  -4  -4   8      460.31      633.56     75.88 o
  -3  -4   8     2011.94     2293.58     62.09 o
  -2  -4   8     1376.20     1291.91     99.68 o
  -1  -4   8       72.57       40.43     12.50 o
   1  -4   8      838.94      619.84     37.11 o
   2  -4   8        0.93       -0.28      5.93 o
   3  -4   8     4838.28     4867.84    248.88 o
   4  -4   8      412.22      367.88     62.38 o
   5  -4   8        1.67       -4.34      8.28 o
   6  -4   8       15.76       14.18      9.54 o
  -6  -3   8       97.10      101.82     44.91 o
  -5  -3   8      435.25      436.63    188.73 o
  -4  -3   8       24.08        2.09     20.55 o
  -3  -3   8      966.44      942.00     76.54 o
  -2  -3   8      382.30      475.29     36.65 o
  -1  -3   8     3465.87     3057.96    110.38 o
   0  -3   8     5270.97     5566.48     43.75 o
   1  -3   8     1980.38     1989.02    171.00 o
   2  -3   8      248.16      315.77     47.76 o
   3  -3   8     1464.59     1396.85     66.45 o
   4  -3   8      212.05      208.65     28.58 o
   5  -3   8      433.15      400.03     76.65 o
   6  -3   8        0.35      -11.25     23.24 o
  -6  -2   8       40.98       24.64     22.59 o
  -5  -2   8       86.59       89.11     46.62 o
  -4  -2   8       18.71       43.90     23.54 o
  -3  -2   8      558.77      562.33     36.83 o
  -2  -2   8     3315.61     3445.32     60.05 o
  -1  -2   8      417.58      480.47     32.12 o
   1  -2   8     6615.82     7355.80    193.21 o
   2  -2   8     3034.38     3027.94    164.21 o
   3  -2   8      321.91      297.54     48.90 o
   4  -2   8     1009.39     1194.29     60.55 o
   5  -2   8       56.14       52.02     12.66 o
   6  -2   8      136.37      103.41     39.41 o
  -6  -1   8        0.45       21.51     20.05 o
  -5  -1   8       15.89      -15.79     30.81 o
  -4  -1   8       38.76       41.86     39.46 o
  -3  -1   8    12786.47    14194.51    627.33 o
  -2  -1   8      255.17      386.17     45.52 o
  -1  -1   8       87.02       44.07     12.62 o
   0  -1   8     1073.34     1099.77     30.33 o
   1  -1   8     3678.96     3567.42     57.27 o
   2  -1   8      172.25      208.93     29.89 o
   3  -1   8     1745.05     1609.28     55.76 o
   4  -1   8     3253.91     3798.02     89.75 o
   5  -1   8       19.54       -3.35     22.91 o
   6  -1   8      403.61      365.83    146.02 o
   7  -1   8        4.69        5.91     17.90 o
  -6   0   8       39.33       34.54     30.43 o
  -5   0   8      236.77      189.27     57.51 o
  -4   0   8     3275.31     3670.97    117.56 o
  -3   0   8     1970.56     2104.32     74.37 o
  -2   0   8     6572.94     7010.96    258.87 o
  -1   0   8    10224.74    10660.30    149.89 o
   0   0   8     1534.18     1209.21     26.28 o
   1   0   8     4303.54     4211.33     58.38 o
   2   0   8     4020.00     3981.02    177.06 o
   3   0   8     2497.82     2291.30     93.65 o
   4   0   8     1806.45     1914.82     54.39 o
   5   0   8      167.81      149.68     58.73 o
   6   0   8       37.85       42.29     24.41 o
   7   0   8       60.31       47.34     31.44 o
  -6   1   8       12.86       26.99     25.56 o
  -5   1   8       31.20       43.84     29.04 o
  -4   1   8      390.01      367.02     87.31 o
  -3   1   8     3207.65     3389.53     96.69 o
  -2   1   8       64.85       53.29     14.83 o
  -1   1   8     1282.86     1088.66     30.55 o
   1   1   8     1339.15     1420.72     41.47 o
   2   1   8     1574.38     1414.12     34.57 o
   3   1   8       26.45       25.18      6.64 o
   4   1   8      357.56      408.06     83.79 o
   5   1   8     1744.12     2057.88     92.01 o
   6   1   8      342.23      352.17    115.77 o
   7   1   8      516.13      304.61    215.45 o
  -6   2   8       39.51       16.08     17.72 o
  -5   2   8      154.14      164.50     63.51 o
  -4   2   8     5147.54     5493.25    162.27 o
  -3   2   8        3.75        6.38      6.77 o
  -2   2   8      122.85       93.44     20.53 o
  -1   2   8      833.06      844.33     22.34 o
   0   2   8     2487.79     2257.81     35.53 o
   1   2   8     3646.88     3448.51     55.93 o
   2   2   8      905.67      831.59     39.32 o
   3   2   8      826.76      745.90     56.78 o
   4   2   8     2052.10     2015.44     76.45 o
   5   2   8      206.77      139.59     41.97 o
   6   2   8      150.19      128.36     50.57 o
   7   2   8        0.67        5.68     19.61 o
  -6   3   8      249.48      171.21     67.62 o
  -5   3   8     1886.87     2069.76    141.55 o
  -4   3   8       55.06      111.07     38.00 o
  -3   3   8      782.77      788.68     33.26 o
  -2   3   8       74.02       77.42     15.40 o
  -1   3   8     3018.59     2852.86     41.71 o
   0   3   8      619.22      533.49     23.86 o
   1   3   8      174.49      218.58     52.40 o
   2   3   8       46.26       47.56     12.62 o
   3   3   8      390.55      387.80     41.31 o
   4   3   8      630.87      543.57     99.07 o
   5   3   8     1366.37     1530.34     89.42 o
   6   3   8       25.75      -11.97     31.82 o
  -6   4   8       12.00       20.23     13.20 o
  -5   4   8        0.44       36.65     23.42 o
  -4   4   8      171.99       90.19     38.00 o
  -3   4   8      468.89      576.92     29.98 o
  -2   4   8        5.90        7.70      9.89 o
  -1   4   8     1283.80     1514.75     34.88 o
   0   4   8      603.18      625.11     25.93 o
   1   4   8      165.70      230.68     50.59 o
   2   4   8     1489.58     1475.30     51.69 o
   3   4   8     1494.05     1393.81     79.41 o
   4   4   8     2933.13     2812.68    100.70 o
   5   4   8       13.56        9.57     17.70 o
   6   4   8       23.51       17.45     21.96 o
  -6   5   8      294.32      212.79     77.08 o
  -5   5   8      365.18      294.66     92.52 o
  -4   5   8     2004.75     1912.40     85.67 o
  -3   5   8     2591.10     2859.91     55.20 o
  -2   5   8     1911.19     1876.04     72.57 o
  -1   5   8     7964.09     7664.78     75.08 o
   0   5   8     2307.11     2074.18     40.88 o
   1   5   8      460.19      345.37     30.75 o
   2   5   8     1074.65      855.05     51.43 o
   3   5   8      712.62      770.11     75.69 o
   4   5   8      358.96      327.40     81.72 o
   5   5   8      186.82      194.66     50.60 o
   6   5   8        0.03       -7.97     29.42 o
  -6   6   8        8.82       32.57     15.32 o
  -5   6   8       41.64       16.33     26.21 o
  -4   6   8      167.67      206.72     63.24 o
  -3   6   8     1155.90     1338.32     48.35 o
  -2   6   8      416.44      334.04     53.39 o
  -1   6   8     9758.29     9901.14    124.55 o
   0   6   8     8131.62     8813.07     71.51 o
   1   6   8      448.34      428.31     69.26 o
   2   6   8     1238.88      993.30     36.62 o
   3   6   8     2938.57     2706.44    144.51 o
   4   6   8     1927.52     1939.35    202.32 o
   5   6   8      187.94      183.45     58.07 o
   6   6   8       53.85       51.16     42.98 o
  -6   7   8       12.60        6.21     11.34 o
  -5   7   8       87.07      102.00     36.65 o
  -4   7   8      268.98      252.26     71.41 o
  -3   7   8      773.56      806.73     43.08 o
  -2   7   8    11910.86    12876.03    271.08 o
  -1   7   8    16467.23    17117.42    121.75 o
   0   7   8     4946.35     4844.15    101.75 o
   2   7   8     4216.34     3836.33     67.85 o
   3   7   8      350.00      347.68     34.86 o
   4   7   8      814.01      939.13     75.90 o
   5   7   8       28.24       27.40     11.34 o
   6   7   8       25.74       -2.52     31.84 o
  -6   8   8       17.02       10.86     12.14 o
  -5   8   8       20.93        7.32     18.37 o
  -4   8   8        3.36      -21.99     21.99 o
  -3   8   8     3698.86     3925.18     96.96 o
  -2   8   8     3710.25     3862.19     64.55 o
  -1   8   8        1.59        9.72     10.40 o
   0   8   8      757.04      685.85     37.02 o
   1   8   8    11075.58    10887.51    153.15 o
   2   8   8      110.97      133.93     23.42 o
   3   8   8      188.82      159.18     32.19 o
   4   8   8      276.35      317.88     81.59 o
   5   8   8        2.32      -10.89     30.27 o
   6   8   8       12.23      -18.46     32.68 o
  -6   9   8      118.19       99.70     37.59 o
  -5   9   8       96.16       70.65     27.72 o
  -4   9   8       47.39       37.68     19.74 o
  -3   9   8      416.50      430.29     57.09 o
  -2   9   8      521.80      592.81     27.67 o
  -1   9   8        0.23      -11.03     12.47 o
   0   9   8       55.20      103.94     18.56 o
   1   9   8       20.46       10.95      9.51 o
   2   9   8      735.07      980.04     61.39 o
   3   9   8      842.18      888.38     27.00 o
   4   9   8      383.43      383.59    110.71 o
   5   9   8      763.83      759.79    235.17 o
   6   9   8      229.10      205.71    113.43 o
  -6  10   8        1.02        7.95     12.08 o
  -5  10   8        1.00        1.59     11.25 o
  -4  10   8      363.39      441.75    130.77 o
  -3  10   8     1732.39     1846.59     53.29 o
  -2  10   8     1141.02     1090.59     33.51 o
  -1  10   8      349.39      378.34     57.17 o
   0  10   8      370.35      343.93     26.15 o
   1  10   8       33.99       47.36     25.46 o
   2  10   8      656.64      628.57     55.07 o
   3  10   8     1546.87     1261.06    162.96 o
   4  10   8     1502.88     1556.57    106.60 o
   5  10   8      428.08      412.24    144.11 o
   6  10   8      183.33      146.62     62.12 o
  -5  11   8      548.42      470.41    149.31 o
  -4  11   8       61.11       34.40     28.36 o
  -3  11   8     3464.87     3977.66     96.50 o
  -2  11   8     8327.92     8507.85    113.05 o
  -1  11   8     1326.02     1340.82     62.83 o
   0  11   8      918.73      896.33     28.74 o
   1  11   8     1813.74     2092.82     54.09 o
   2  11   8     3887.46     4348.39     91.30 o
   3  11   8        5.68       17.24     14.98 o
   4  11   8      456.99      447.61    158.43 o
   5  11   8     1459.60     1539.99    253.14 o
   6  11   8        6.27       23.65     25.74 o
  -5  12   8        6.24       17.90     10.21 o
  -4  12   8       75.48       74.61     21.04 o
  -3  12   8       31.31       14.82      7.23 o
  -2  12   8     2546.85     2519.15     59.44 o
  -1  12   8      402.23      351.00     52.81 o
   0  12   8     1535.55     1729.43     47.18 o
   1  12   8     1042.74     1089.69     72.83 o
   2  12   8      141.41      129.79     24.63 o
   3  12   8     2673.47     2563.89    223.44 o
   4  12   8     1391.66     1599.75    262.30 o
   5  12   8      232.15      288.60     78.40 o
  -5  13   8      110.72       60.63     33.33 o
  -4  13   8      210.09      225.88     50.26 o
  -3  13   8     2950.52     3677.55    134.65 o
  -2  13   8      143.73      108.71     20.73 o
  -1  13   8        0.08      -10.90     10.90 o
   0  13   8      663.40      729.41     44.81 o
   1  13   8      975.35     1022.69     58.70 o
   2  13   8     2003.70     2043.88     62.40 o
   3  13   8      560.88      529.37     44.54 o
   4  13   8      816.78      855.68     71.46 o
   5  13   8      374.59      366.03    160.39 o
  -4  14   8      798.38      853.52     77.15 o
  -3  14   8       80.17       44.76     13.29 o
  -2  14   8      771.72      804.76     38.23 o
  -1  14   8       10.33       32.57     11.83 o
   0  14   8       31.02       27.22      7.79 o
   1  14   8      961.97      958.33     69.36 o
   2  14   8     2690.83     2936.82    102.58 o
   3  14   8     1682.05     1556.08    133.73 o
   4  14   8      659.43      706.07    207.86 o
   5  14   8       16.39      -17.52     31.80 o
  -4  15   8       75.01       88.68     52.59 o
  -3  15   8     1149.10     1257.51     98.62 o
  -2  15   8      129.32      115.22     16.60 o
  -1  15   8       79.08       55.38     12.33 o
   0  15   8     2013.84     2181.75    192.73 o
   1  15   8     2901.21     2941.92    168.68 o
   2  15   8      933.98      872.97     53.57 o
   3  15   8      103.84       70.86     15.91 o
   4  15   8      868.76      743.76    213.57 o
   5  15   8       30.81       56.48     35.08 o
  -3  16   8        0.03       10.03     15.87 o
  -2  16   8       77.17       60.08     12.87 o
  -1  16   8      548.09      641.38     58.20 o
   0  16   8     4092.72     4270.46    168.05 o
   1  16   8       28.54       12.74      9.70 o
   2  16   8     1010.71     1056.44    182.86 o
   3  16   8        3.57        0.01     13.04 o
   4  16   8     1493.25     1618.68    283.97 o
   5  16   8       16.73       57.38     42.56 o
  -3  17   8       36.82       -9.12     34.00 o
  -2  17   8       76.63       74.75     14.42 o
  -1  17   8     1327.88     1228.72    140.14 o
   0  17   8       70.15       55.62      8.87 o
   1  17   8     2361.39     2362.46    286.35 o
   2  17   8       72.62       16.98     28.61 o
   3  17   8     1025.36     1088.65    112.42 o
   4  17   8      486.48      374.31    149.81 o
   5  17   8       90.36       78.42     36.20 o
  -3  18   8        3.19       -5.34     16.51 o
  -2  18   8       95.13       50.69     15.67 o
  -1  18   8      391.88      347.60     50.31 o
   0  18   8     2563.80     2864.20    117.25 o
   1  18   8      131.74      192.28     45.20 o
   2  18   8       26.30       20.29     14.48 o
   3  18   8      729.20      749.77     80.15 o
   4  18   8      730.71      843.96    232.03 o
  -2  19   8      622.81      510.65    191.13 o
  -1  19   8     2046.07     2264.21    156.63 o
   0  19   8      840.12      887.88     83.25 o
   1  19   8      102.61       87.41     47.06 o
   2  19   8       25.82       17.18     11.17 o
   3  19   8       81.80      105.39     28.77 o
   4  19   8        0.38       40.02     39.91 o
  -2  20   8      197.97      170.07     85.79 o
  -1  20   8      271.80      301.78     52.79 o
   0  20   8      129.55      104.14     20.18 o
   1  20   8      537.42      611.81     55.36 o
   2  20   8       10.52       14.14     10.09 o
   3  20   8       54.35       60.77     26.18 o
   4  20   8      725.94      857.30    123.99 o
  -1  21   8        7.32       -2.29     34.61 o
   0  21   8      165.53      126.16     21.31 o
   1  21   8      114.64       91.66     23.48 o
   2  21   8       72.80       45.34     14.00 o
   3  21   8       79.39       53.76     40.24 o
   4  21   8      949.91     1144.12    120.03 o
  -1  22   8       19.84       12.24     22.70 o
   0  22   8       52.46       13.20     17.85 o
   1  22   8      245.66      203.65     34.20 o
   2  22   8        5.42      -14.64     14.64 o
   3  22   8     1392.40     1700.40    128.48 o
   0  23   8      398.55      232.14    119.43 o
   1  23   8      370.21      314.09     88.16 o
   3  23   8      172.46      136.16     72.58 o
   0  24   8      129.46      144.87     64.27 o
   1  24   8       54.12       51.63     36.31 o
   2  24   8      259.84      150.78     94.66 o
   3  24   8       57.21       15.47     22.59 o
   1  25   8      608.18      459.38    173.39 o
  -4 -20   9       39.01       40.47     25.60 o
  -4 -19   9       10.30       10.26     22.59 o
  -3 -19   9       96.25      100.88     43.39 o
  -2 -19   9      267.48      203.75     78.33 o
  -4 -18   9        0.14       -6.38     25.87 o
  -3 -18   9      240.98      161.94     83.76 o
  -2 -18   9       46.74       38.18     17.83 o
   1 -18   9      173.52      154.86     55.27 o
   2 -18   9      862.86      768.32    274.07 o
  -5 -17   9       11.53        6.85     15.88 o
  -4 -17   9       19.57       21.00     21.72 o
  -3 -17   9      127.67       89.45     32.65 o
  -2 -17   9       79.29       52.21     20.53 o
  -1 -17   9      539.83      541.04    112.44 o
   1 -17   9      397.00      303.48    114.80 o
   2 -17   9       47.70       42.24     30.41 o
   3 -17   9       39.28       40.22     27.42 o
  -5 -16   9       36.44       39.19     26.39 o
  -4 -16   9      684.65      817.73     85.22 o
  -3 -16   9       15.20       -0.07      9.07 o
  -2 -16   9       84.82       79.38     20.77 o
  -1 -16   9      501.07      446.51     47.59 o
   1 -16   9        3.95       19.09     30.97 o
   2 -16   9      353.62      320.42     81.50 o
   3 -16   9       39.29       -2.99     19.09 o
  -5 -15   9        4.03       12.24     40.65 o
  -4 -15   9       10.36       -2.56     22.12 o
  -3 -15   9      116.54      113.13     30.78 o
  -2 -15   9        0.39       -2.98     12.80 o
  -1 -15   9      389.73      386.19     39.16 o
   0 -15   9       14.18        9.48      2.67 o
   1 -15   9       19.26       -5.52     21.92 o
   2 -15   9      162.00      143.37     48.80 o
   3 -15   9       28.10       61.17     30.11 o
  -5 -14   9      160.88      156.46     79.23 o
  -4 -14   9      171.75      166.59     58.61 o
  -3 -14   9        9.53       17.87     12.00 o
  -2 -14   9        0.43        0.82      9.51 o
  -1 -14   9       16.99        6.87      6.56 o
   0 -14   9        9.22        7.73      3.19 o
   1 -14   9      193.76      174.96     56.84 o
   2 -14   9        8.66       18.55     31.28 o
   3 -14   9       57.16       46.94     24.73 o
   4 -14   9       40.52       37.77     20.05 o
  -5 -13   9      162.79      127.02     50.19 o
  -4 -13   9      542.22      478.45    184.04 o
  -3 -13   9      519.44      364.27     87.91 o
  -2 -13   9        0.92        3.22      6.14 o
  -1 -13   9      784.70      811.45     48.65 o
   0 -13   9      757.21      835.21     24.51 o
   1 -13   9      583.18      505.17    143.41 o
   2 -13   9      241.55      216.49     51.22 o
   3 -13   9       15.34       34.67     24.70 o
   4 -13   9       24.50       17.38     13.36 o
  -5 -12   9      350.49      304.11    117.90 o
  -4 -12   9       29.64       27.38     23.21 o
  -3 -12   9      252.90      183.99     35.58 o
  -2 -12   9     1001.95     1098.34     52.76 o
  -1 -12   9      357.67      373.24     32.75 o
   0 -12   9      737.43      755.13     36.94 o
   1 -12   9      302.95      316.62     99.48 o
   2 -12   9      270.63      288.35     56.91 o
   3 -12   9       62.64       38.94     20.48 o
   4 -12   9        1.25      -26.16     26.16 o
   5 -12   9       15.96       22.57     17.13 o
  -5 -11   9       51.47       18.24     18.55 o
  -4 -11   9      856.06      654.81    134.19 o
  -3 -11   9      233.38      207.68     34.85 o
  -2 -11   9     4121.44     4205.46    190.81 o
  -1 -11   9       39.66       25.23     13.68 o
   0 -11   9      218.52      197.53     17.84 o
   1 -11   9      191.14      178.74     44.22 o
   2 -11   9      744.16      768.28    211.41 o
   3 -11   9        0.93        9.50     13.79 o
   4 -11   9      571.55      456.89    179.18 o
   5 -11   9        0.13       45.30     17.67 o
  -5 -10   9      173.56      110.98     54.95 o
  -4 -10   9     1270.12     1194.11     79.75 o
  -3 -10   9      200.80      188.92     28.97 o
  -2 -10   9     1340.06     1344.83     34.62 o
  -1 -10   9      344.61      261.57     32.99 o
   0 -10   9       33.66       36.44      5.53 o
   1 -10   9      528.37      446.27    113.63 o
   2 -10   9     1444.26     1562.18    264.77 o
   3 -10   9       18.33       31.78     16.39 o
   4 -10   9       85.45       94.84     36.04 o
   5 -10   9       55.46       61.62     35.37 o
   6 -10   9       41.19       -4.96     25.62 o
  -6  -9   9        2.69       49.14     36.34 o
  -5  -9   9      885.29      884.07    244.22 o
  -4  -9   9      247.20      261.29     90.21 o
  -3  -9   9      410.74      370.36     84.45 o
  -2  -9   9      261.97      236.05     27.11 o
  -1  -9   9     1084.50     1182.19     33.55 o
   0  -9   9      588.74      668.77     38.18 o
   1  -9   9     1439.89     1391.46     66.43 o
   2  -9   9     1371.70     1315.91     59.92 o
   3  -9   9      107.70       85.88     11.84 o
   4  -9   9        8.55       13.24      7.65 o
   5  -9   9      362.32      321.85    131.89 o
   6  -9   9      245.48      164.57     84.06 o
  -6  -8   9       30.24       35.64     20.71 o
  -5  -8   9       32.11       11.63     17.31 o
  -4  -8   9        0.01       24.90     17.88 o
  -3  -8   9      282.28      289.72     54.63 o
  -2  -8   9       54.37       46.44     14.76 o
  -1  -8   9       10.55        9.66      3.97 o
   0  -8   9        2.42        2.28      3.26 o
   1  -8   9       19.94       16.59      3.93 o
   2  -8   9     1831.61     1825.11     73.53 o
   3  -8   9     1186.59     1281.26     52.22 o
   4  -8   9       77.19       54.57     12.49 o
   5  -8   9      460.62      443.06    148.22 o
  -6  -7   9       93.45       72.27     40.94 o
  -5  -7   9       48.64       54.19     34.47 o
  -4  -7   9        0.02       25.33     13.03 o
  -3  -7   9       10.98       12.05      9.37 o
  -2  -7   9       63.88       62.77     14.19 o
  -1  -7   9       52.91       46.39     10.30 o
   0  -7   9      158.77      126.84     14.79 o
   1  -7   9      199.17      174.11     16.51 o
   2  -7   9      228.37      228.54     17.16 o
   3  -7   9     1527.31     1640.40     84.92 o
   4  -7   9      138.19      113.66     17.79 o
   5  -7   9      521.14      518.98    191.40 o
   6  -7   9        0.05        8.35     14.82 o
  -6  -6   9      154.03       85.29     45.95 o
  -5  -6   9       80.54       55.76     30.36 o
  -4  -6   9      769.07      764.60    170.81 o
  -3  -6   9       53.59       39.76     16.73 o
  -2  -6   9       62.12       54.60     18.61 o
  -1  -6   9       44.41       44.07     10.11 o
   0  -6   9      102.40      115.28     11.39 o
   1  -6   9       10.04        4.56      1.96 o
   2  -6   9      143.96      157.77     17.86 o
   3  -6   9      545.25      526.15     42.09 o
   4  -6   9        0.89       11.92     22.03 o
   5  -6   9      289.60      257.76     55.88 o
  -6  -5   9       38.80       23.69     33.37 o
  -5  -5   9       81.30       59.42     32.32 o
  -4  -5   9       11.73       26.57     44.60 o
  -3  -5   9       10.47       21.93     11.43 o
  -2  -5   9        0.79      -13.49     14.22 o
  -1  -5   9       72.31      111.34     18.59 o
   0  -5   9        9.18       -4.02      6.52 o
   1  -5   9        2.79        4.10      3.17 o
   2  -5   9       64.97       65.94      9.76 o
   3  -5   9      170.98      171.92     26.58 o
   4  -5   9      350.12      297.31     42.61 o
   5  -5   9       17.22       11.28      9.13 o
  -6  -4   9      257.25      303.15     70.69 o
  -5  -4   9     1557.47     1832.45    101.96 o
  -4  -4   9       64.89       73.28     25.29 o
  -3  -4   9       64.79       63.74     13.38 o
  -2  -4   9      300.36      373.29     58.23 o
  -1  -4   9     1707.85     1738.84     41.63 o
   0  -4   9      299.00      298.21     36.24 o
   1  -4   9        8.20        0.98      6.86 o
   2  -4   9        9.74        7.59      6.79 o
   3  -4   9       53.71       33.47      9.01 o
   4  -4   9      125.77      110.16     17.95 o
   5  -4   9       67.89       43.31     12.79 o
   6  -4   9       20.61       15.81     10.31 o
  -6  -3   9     1394.24     1745.50    119.81 o
  -5  -3   9      731.46      628.42    209.32 o
  -4  -3   9       36.55       94.23     45.48 o
  -3  -3   9      180.86      195.05     33.09 o
  -2  -3   9      388.95      358.01     38.95 o
  -1  -3   9     2075.42     2407.48     41.96 o
   0  -3   9       25.62       11.46      5.29 o
   1  -3   9      125.38      127.50     24.39 o
   2  -3   9      226.85      181.38     39.05 o
   3  -3   9       52.29       47.41     11.79 o
   4  -3   9        6.86       17.08     12.86 o
   5  -3   9        8.37       10.96     16.26 o
   6  -3   9       24.00       19.83     16.19 o
  -6  -2   9      460.62      354.35    208.65 o
  -5  -2   9      684.82      635.80    219.09 o
  -4  -2   9       80.12       82.84     35.12 o
  -3  -2   9      236.66      234.59     40.22 o
  -2  -2   9      866.93      832.58     32.78 o
  -1  -2   9     1447.29     1411.06     39.62 o
   0  -2   9      417.36      307.53     94.14 o
   1  -2   9     1398.66     1284.03     27.73 o
   2  -2   9     1353.28     1330.50     90.04 o
   3  -2   9      322.01      354.65     31.48 o
   4  -2   9      445.82      404.65     63.95 o
   5  -2   9       21.87       15.54     17.16 o
   6  -2   9        2.00       -1.28     24.57 o
  -6  -1   9      332.09      284.96    126.93 o
  -5  -1   9      201.80      158.19     52.48 o
  -4  -1   9      165.39      173.48     66.09 o
  -3  -1   9      910.54      882.72     47.07 o
  -2  -1   9     2048.03     2058.72     55.94 o
  -1  -1   9     1026.79     1114.21     31.59 o
   0  -1   9     1199.78     1257.37     36.08 o
   1  -1   9     4279.19     4133.19     66.19 o
   2  -1   9     1914.81     1857.99     53.60 o
   3  -1   9       20.48       17.31      5.44 o
   4  -1   9      226.54      228.91     34.78 o
   5  -1   9      574.32      472.72    149.92 o
   6  -1   9       68.82       54.05     34.40 o
   7  -1   9       50.66       34.07     28.00 o
  -6   0   9        3.67       37.14     37.64 o
  -5   0   9        2.39      -30.38     30.38 o
  -4   0   9      149.83      118.57     71.30 o
  -3   0   9      843.73      829.48     32.75 o
  -2   0   9     1415.82     1522.36     40.80 o
  -1   0   9       46.72       38.84     10.39 o
   0   0   9     1803.03     1857.10     27.53 o
   1   0   9     3495.61     3307.39     58.28 o
   2   0   9     2335.71     2269.21    140.50 o
   3   0   9      341.03      287.80     42.20 o
   4   0   9     1650.87     1730.17    102.82 o
   5   0   9     1058.13     1278.66    111.86 o
   6   0   9      159.79      132.14     75.99 o
   7   0   9      100.20       87.54     39.73 o
  -6   1   9       51.64       40.40     38.74 o
  -5   1   9       66.01       78.76     35.06 o
  -4   1   9      119.00      135.17     41.32 o
  -3   1   9      784.16      808.69     32.97 o
  -2   1   9     1604.68     1747.94     41.31 o
  -1   1   9     3281.53     3501.77     68.74 o
   0   1   9     1681.80     1547.46     27.63 o
   1   1   9     1436.14     1263.83     65.12 o
   2   1   9     2213.28     2225.58    104.51 o
   3   1   9       45.94       33.01      9.10 o
   4   1   9     2776.89     2719.52    121.71 o
   5   1   9      588.10      564.44    201.91 o
   6   1   9       10.61       -3.95     24.97 o
   7   1   9       39.89       19.74     18.26 o
  -6   2   9        0.81       27.82     16.91 o
  -5   2   9       28.68       55.60     26.16 o
  -4   2   9      255.14      271.46     68.13 o
  -3   2   9     1581.12     1751.74     69.45 o
  -2   2   9       26.02       41.01     13.16 o
  -1   2   9      353.82      321.92     23.65 o
   0   2   9      164.32       81.42     28.26 o
   1   2   9       14.59       10.69     17.90 o
   2   2   9     1023.71     1117.63     43.35 o
   3   2   9      197.43      187.55     24.88 o
   4   2   9      459.00      397.21     97.16 o
   5   2   9      340.98      334.16    106.18 o
   6   2   9       71.31       42.44     32.41 o
  -6   3   9        1.52      -27.38     28.41 o
  -5   3   9       66.32       33.73     31.13 o
  -4   3   9       36.64       68.13     38.63 o
  -3   3   9      554.21      565.87     44.54 o
  -2   3   9      437.71      443.18     26.85 o
  -1   3   9      980.72     1014.32     25.71 o
   0   3   9        3.13       -0.84      9.69 o
   1   3   9      579.16      548.22     28.22 o
   2   3   9       74.54       80.32     23.79 o
   3   3   9      530.22      471.38     34.77 o
   4   3   9      230.02      202.38     44.20 o
   5   3   9       31.73       54.23     37.89 o
   6   3   9       96.82       60.81     27.62 o
  -6   4   9      282.52      253.90    123.29 o
  -5   4   9        5.33       13.52     17.94 o
  -4   4   9     1745.48     1874.94     88.39 o
  -3   4   9      470.68      450.16     47.88 o
  -2   4   9       21.50       18.70     10.46 o
  -1   4   9      628.17      676.32     27.93 o
   0   4   9      972.97     1105.13     29.57 o
   1   4   9       60.68       77.09     27.85 o
   2   4   9      929.47     1039.08     43.32 o
   3   4   9        6.63        4.52      8.00 o
   4   4   9      169.41      195.06     43.95 o
   5   4   9       32.35       33.84     18.82 o
   6   4   9      259.37      215.70    109.68 o
  -6   5   9      302.79      242.04    139.71 o
  -5   5   9       14.02       10.51     27.67 o
  -4   5   9      120.26      105.53     44.91 o
  -3   5   9      166.89      212.74     39.46 o
  -2   5   9      329.02      455.66     26.95 o
   0   5   9     2426.90     2624.94     52.61 o
   1   5   9      247.11      284.65     62.34 o
   2   5   9      564.00      685.04     43.62 o
   3   5   9       31.87       25.00      6.05 o
   4   5   9      744.01      750.29     65.93 o
   5   5   9       14.39       17.20     16.69 o
   6   5   9      269.88      246.17    123.04 o
  -6   6   9      334.87      276.29     97.92 o
  -5   6   9      339.81      276.45     91.87 o
  -4   6   9      441.02      381.90    130.32 o
  -3   6   9     2595.77     2864.35    107.41 o
  -2   6   9     2736.33     3046.91     61.83 o
  -1   6   9      272.40      331.72     31.30 o
   0   6   9     2604.77     2807.52     55.70 o
   1   6   9       30.48       43.61     13.64 o
   2   6   9      711.75      691.45     31.80 o
   3   6   9       29.92       28.91      6.68 o
   4   6   9       91.43       65.46     21.81 o
   5   6   9      248.27      208.29     78.49 o
   6   6   9       36.61       60.86     30.86 o
  -6   7   9      278.41      216.11     74.47 o
  -5   7   9        0.89       12.53     15.88 o
  -4   7   9       31.19       28.70     23.89 o
  -3   7   9      993.95     1082.06     58.73 o
  -2   7   9     5740.55     6077.25    112.48 o
  -1   7   9     5853.56     6290.11     67.32 o
   0   7   9     1858.73     1997.63     48.16 o
   1   7   9       31.09       15.44     12.61 o
   2   7   9     2951.31     3242.88     67.41 o
   3   7   9       17.83       12.34      7.20 o
   4   7   9      205.02      219.25     47.92 o
   5   7   9      184.24      179.48     53.16 o
   6   7   9        0.07       12.26     20.68 o
  -6   8   9       13.01       15.78     15.92 o
  -5   8   9      132.31       97.15     48.89 o
  -4   8   9      284.92      332.41    118.24 o
  -3   8   9     2588.89     2844.73    110.11 o
  -2   8   9     1987.28     2293.97     82.14 o
  -1   8   9        6.43       10.71     11.79 o
   0   8   9      291.95      366.65     57.92 o
   1   8   9     9424.10    10087.74    258.93 o
   2   8   9     2672.84     2714.31     79.55 o
   3   8   9       12.25       15.51     18.63 o
   4   8   9       33.10       24.07     12.91 o
   5   8   9        2.52       -7.03     29.55 o
   6   8   9        1.81        7.90     15.02 o
  -6   9   9        8.40       12.28     19.87 o
  -5   9   9       58.90       41.93     19.29 o
  -4   9   9       37.93       27.35     15.02 o
  -3   9   9      307.45      311.62     37.77 o
  -2   9   9       90.34       94.73     13.24 o
  -1   9   9     1307.18     1414.55     38.01 o
   0   9   9        1.31        6.83      7.63 o
   1   9   9      522.61      523.62     37.26 o
   2   9   9      438.02      435.29     43.19 o
   3   9   9      103.51      102.71     30.79 o
   4   9   9      176.29      149.16     38.83 o
   5   9   9      117.01       70.49     37.80 o
   6   9   9        0.37       -3.41     32.45 o
  -5  10   9        1.24        4.36     16.51 o
  -4  10   9        7.31       24.59     27.71 o
  -3  10   9        0.01        3.14      8.29 o
  -2  10   9     1519.79     1574.49     37.76 o
  -1  10   9      752.83      758.04     32.75 o
   0  10   9       19.38       15.82      8.28 o
   1  10   9      175.62      173.01     30.76 o
   2  10   9     2123.39     2253.08     88.62 o
   3  10   9     1540.08     1409.45    150.61 o
   4  10   9      563.89      444.76    146.13 o
   5  10   9       53.51       58.46     35.06 o
   6  10   9       26.34       46.17     30.38 o
  -5  11   9      104.52      108.99     33.10 o
  -4  11   9      233.72      166.86     64.54 o
  -3  11   9       27.59       11.55      9.40 o
  -2  11   9      612.04      623.16     47.09 o
  -1  11   9      992.34     1068.70     52.92 o
   0  11   9       60.63       82.91     11.93 o
   1  11   9        4.24        4.21      9.62 o
   2  11   9      465.68      447.03     90.44 o
   3  11   9     2457.39     2422.72     64.91 o
   4  11   9       11.62      -26.66     29.89 o
   5  11   9       21.15       47.43     29.98 o
   6  11   9       17.71       13.92     18.03 o
  -5  12   9       15.40        8.23     22.15 o
  -4  12   9       70.62       58.23     27.22 o
  -3  12   9      511.94      476.88     65.59 o
  -2  12   9     1872.06     1938.32     48.48 o
  -1  12   9      781.02      700.66     53.58 o
   0  12   9       13.82       11.78      8.29 o
   1  12   9      397.74      440.36     76.75 o
   2  12   9     1381.46     1374.43     85.90 o
   3  12   9     4623.60     4174.56    524.00 o
   4  12   9       95.34      118.46     44.46 o
   5  12   9       27.51       15.92     25.71 o
  -4  13   9        2.06       -7.73     18.09 o
  -3  13   9        0.22        6.00      6.36 o
  -2  13   9     3187.54     3445.26     58.66 o
  -1  13   9      918.30     1044.28     41.97 o
   0  13   9      122.10      162.18     19.79 o
   1  13   9        7.51       10.20     10.12 o
   2  13   9     4939.44     5287.20    137.44 o
   3  13   9     4263.58     3820.98    388.84 o
   4  13   9       29.12       15.61     18.12 o
   5  13   9       46.06      -21.33     33.89 o
  -4  14   9       67.99       71.03     33.39 o
  -3  14   9       74.54       50.71     13.83 o
  -2  14   9      542.28      633.80     74.44 o
  -1  14   9       31.13       32.07     10.92 o
   0  14   9      471.87      599.28     60.10 o
   1  14   9       73.89       58.20     19.20 o
   2  14   9     3790.40     4113.89    183.34 o
   3  14   9     1930.78     1892.27    114.87 o
   4  14   9      184.11      185.32     76.20 o
   5  14   9      274.56      389.61     62.99 o
  -4  15   9      215.68      155.57     59.33 o
  -3  15   9        0.38       -7.54     12.01 o
  -2  15   9       15.05       11.54      6.64 o
  -1  15   9        2.99       -6.13     11.70 o
   0  15   9        1.62       17.03      7.33 o
   1  15   9      479.95      446.46     68.40 o
   2  15   9     2434.51     2436.24    214.70 o
   3  15   9     1101.35      982.26    134.84 o
   4  15   9       10.14       39.64     26.36 o
   5  15   9      292.88      220.69    100.29 o
  -3  16   9      363.11      316.48    103.06 o
  -2  16   9      183.39      151.59     22.21 o
  -1  16   9       98.71       67.33     11.86 o
   0  16   9       21.03       16.50      7.66 o
   1  16   9      579.95      617.18     82.92 o
   2  16   9      150.62      171.73     22.33 o
   3  16   9      499.34      504.74     70.23 o
   4  16   9       14.12       19.45     13.20 o
   5  16   9       37.24       27.98     29.46 o
  -3  17   9      149.03      130.41     39.80 o
  -2  17   9       66.31       50.72     15.82 o
  -1  17   9      150.12      146.96     21.23 o
   0  17   9        3.51        2.26      7.62 o
   1  17   9      595.00      639.94     61.68 o
   2  17   9      105.06       95.45     26.77 o
   3  17   9       33.06       12.12     30.25 o
   4  17   9       15.87       19.61     22.97 o
  -2  18   9      258.97      225.68     41.06 o
  -1  18   9      547.88      596.31     61.61 o
   0  18   9       20.15       20.01      7.97 o
   1  18   9      492.23      560.08     68.02 o
   2  18   9        5.79        5.10     14.48 o
   3  18   9       59.22       50.91     17.49 o
   4  18   9       66.98       41.99     20.73 o
  -2  19   9      789.18      848.29     79.27 o
  -1  19   9      401.43      457.29     66.67 o
   0  19   9      198.91      174.43     29.33 o
   1  19   9        8.52        3.55     12.15 o
   2  19   9      631.58      669.02     63.03 o
   3  19   9        0.09      -20.66     29.13 o
   4  19   9       70.33       81.90     35.19 o
  -2  20   9      242.75      160.01     97.64 o
  -1  20   9      428.55      400.79     71.14 o
   0  20   9       55.20       39.27      8.00 o
   1  20   9      762.18      719.94     91.00 o
   2  20   9      589.62      477.31    132.59 o
   3  20   9       21.93       36.92     17.45 o
   4  20   9       48.74       90.14     29.98 o
  -1  21   9        6.49        2.47     17.16 o
   0  21   9      108.38       92.18     19.04 o
   1  21   9       18.15       13.58      9.85 o
   2  21   9      334.87      240.56     72.25 o
   3  21   9       25.64       22.86     15.11 o
   4  21   9       67.72       46.89     20.50 o
  -1  22   9       10.25       -3.73     38.33 o
   0  22   9        3.88       15.26      7.69 o
   1  22   9       30.36       24.93     11.91 o
   2  22   9       91.45       66.72     25.35 o
   3  22   9       59.88       63.49     25.38 o
   0  23   9       29.31       29.31     22.19 o
   1  23   9       46.16       47.03      7.87 o
   2  23   9       74.61       33.69     26.27 o
   1  24   9        0.02      -22.86     28.61 o
   2  24   9        3.04       11.36     13.65 o
   1  25   9      405.07      174.45    140.54 o
  -4 -20  10       15.49        1.08     15.81 o
  -4 -19  10      720.43      696.66    144.35 o
  -3 -19  10       31.55      -18.01     23.04 o
  -4 -18  10      198.73      162.77     92.79 o
  -3 -18  10      375.17      296.43    150.55 o
  -2 -18  10     1034.00     1205.52    160.41 o
   2 -18  10      146.79      141.66     53.58 o
  -5 -17  10      496.72      295.20    198.83 o
  -4 -17  10      133.43      110.94     52.55 o
  -3 -17  10      184.74      140.09     80.85 o
  -2 -17  10        0.56       26.21     20.91 o
  -1 -17  10      132.42      163.51     58.79 o
   2 -17  10       16.60        9.93     23.24 o
  -5 -16  10       37.72       24.52     28.57 o
  -4 -16  10        3.53       16.57     31.51 o
  -3 -16  10        4.33        0.20     21.47 o
  -2 -16  10        9.02       14.34     13.44 o
  -1 -16  10     1004.53     1053.24     61.14 o
   2 -16  10     1605.32     1782.53    324.75 o
   3 -16  10       38.96       40.13     27.22 o
  -5 -15  10        0.10       14.66     34.72 o
  -4 -15  10      339.65      312.78    143.55 o
  -3 -15  10      739.74      737.49     95.80 o
  -2 -15  10      854.86      823.01     75.89 o
  -1 -15  10     1117.16     1075.69     45.69 o
   0 -15  10     1134.89     1231.73     17.99 o
   2 -15  10      136.19      110.67     33.46 o
   3 -15  10      133.55      145.72     52.30 o
  -5 -14  10        2.72       -6.62     37.95 o
  -4 -14  10      276.40      252.24     86.59 o
  -3 -14  10        8.58       10.40     21.70 o
  -2 -14  10      594.43      575.04     75.68 o
  -1 -14  10      104.73       94.87     14.33 o
   0 -14  10      165.72      107.79     15.06 o
   2 -14  10      733.38      691.23    254.46 o
   3 -14  10      187.23      140.29     38.06 o
   4 -14  10        0.12       14.33     23.54 o
  -5 -13  10      100.17       59.96     44.98 o
  -4 -13  10        0.84        4.65     12.31 o
  -3 -13  10        9.48        1.06      8.18 o
  -2 -13  10     1552.91     1680.35     90.86 o
  -1 -13  10     2507.03     2918.66     73.65 o
   0 -13  10      739.08      734.56     25.39 o
   2 -13  10     1076.21     1137.09     75.99 o
   3 -13  10      777.59      773.60    172.74 o
   4 -13  10       91.21      101.60     49.02 o
  -5 -12  10      303.86      216.89    103.71 o
  -4 -12  10        7.34       -1.14     10.87 o
  -3 -12  10        9.92        2.33     10.88 o
  -2 -12  10     5201.73     5737.05    374.56 o
  -1 -12  10      188.76      167.64     20.65 o
   0 -12  10      129.77      134.83     13.30 o
   2 -12  10      855.25      796.22    220.93 o
   3 -12  10      253.25      244.98     55.47 o
   4 -12  10      450.17      382.35    140.67 o
   5 -12  10      193.42      147.03     66.54 o
  -5 -11  10        0.25        7.03     19.00 o
  -4 -11  10     1248.54     1333.47     58.77 o
  -3 -11  10     1489.20     1571.79     62.34 o
  -2 -11  10      153.43      148.43     19.06 o
  -1 -11  10     7598.57     8552.55    396.87 o
   0 -11  10      698.43      730.24     30.16 o
   2 -11  10        7.09       -3.97     23.02 o
   3 -11  10        9.79       22.14     20.97 o
   4 -11  10      402.06      415.88    156.68 o
   5 -11  10        2.69       17.90     16.62 o
  -5 -10  10     1131.67     1115.22    332.77 o
  -4 -10  10      450.67      385.14    119.38 o
  -3 -10  10     1936.78     1906.48     86.21 o
  -2 -10  10     2454.31     2634.19    120.91 o
  -1 -10  10      209.36      193.96     16.39 o
   0 -10  10       34.22       33.32      5.09 o
   1 -10  10       99.04      117.65     31.82 o
   2 -10  10      477.51      467.35    120.37 o
   3 -10  10      826.32      808.84    191.13 o
   4 -10  10      313.26      356.12     84.89 o
   5 -10  10       76.63       46.82     18.93 o
  -5  -9  10      470.45      458.01    184.55 o
  -4  -9  10     1468.25     1573.32     84.24 o
  -3  -9  10     1276.68     1203.73    128.62 o
  -2  -9  10       99.45      101.86     13.66 o
  -1  -9  10     4736.92     4863.11    240.40 o
   0  -9  10      527.82      534.87     27.89 o
   1  -9  10      128.13      109.09     13.45 o
   2  -9  10     1799.08     1745.77     79.00 o
   3  -9  10     1729.89     2220.65     82.32 o
   4  -9  10      268.46      260.91     76.92 o
   5  -9  10        2.15       33.46     18.44 o
  -6  -8  10        6.34       -3.32     27.08 o
  -5  -8  10        0.37        1.57     15.25 o
  -4  -8  10     1081.12     1066.94     70.38 o
  -3  -8  10      614.88      498.38     86.81 o
  -2  -8  10     3762.44     4002.91    107.87 o
  -1  -8  10      495.91      570.65     28.77 o
   0  -8  10       27.76       26.35      5.37 o
   1  -8  10     2440.98     2338.87     58.74 o
   2  -8  10     4068.43     4432.05    151.16 o
   3  -8  10     2456.15     2747.78    167.66 o
   4  -8  10       17.97       10.01      6.70 o
   5  -8  10        8.45        2.45     10.35 o
  -6  -7  10       77.08       50.35     34.43 o
  -5  -7  10      610.60      544.22    161.38 o
  -4  -7  10     2903.23     2983.17    113.43 o
  -3  -7  10        9.14       15.44     24.90 o
  -2  -7  10     1356.22     1375.80    119.26 o
  -1  -7  10      930.99     1063.37     39.92 o
   0  -7  10     2539.61     2532.04    105.03 o
   1  -7  10     5495.44     5499.16    155.47 o
   2  -7  10      688.91      728.15     40.84 o
   3  -7  10     5627.22     6276.99    247.09 o
   4  -7  10      647.08      568.31     54.73 o
   5  -7  10       28.34       29.15     18.26 o
  -6  -6  10      229.79      275.71     85.07 o
  -5  -6  10     1850.31     2106.23    155.18 o
  -4  -6  10       60.93       62.34     31.24 o
  -3  -6  10     1430.32     1628.08     64.75 o
  -2  -6  10     3519.81     3374.88    116.33 o
  -1  -6  10      536.35      582.68     32.50 o
   0  -6  10      238.08      188.98     21.01 o
   1  -6  10     1601.93     1484.82     35.03 o
   2  -6  10     8596.00     9318.22    393.70 o
   3  -6  10     5222.48     5797.64    288.24 o
   4  -6  10      665.53      646.91    103.79 o
  -6  -5  10      266.98      391.76     62.92 o
  -5  -5  10       19.98       16.66     27.11 o
  -4  -5  10     1282.22     1513.92     89.22 o
  -3  -5  10      702.66      744.62     41.32 o
  -2  -5  10     1423.60     1328.03     41.70 o
  -1  -5  10      281.35      412.35     59.57 o
   0  -5  10    33157.83    36676.22    525.66 o
   1  -5  10     1577.25     1366.13     57.35 o
   2  -5  10      488.89      481.88     85.31 o
   3  -5  10      932.64      903.38     49.17 o
   4  -5  10     1138.06     1257.62     72.69 o
   5  -5  10       31.03       28.83     13.41 o
  -6  -4  10        0.24       54.89     35.55 o
  -5  -4  10       27.00       39.52     27.96 o
  -4  -4  10      165.00      162.84     42.58 o
  -3  -4  10      544.99      597.27     47.75 o
  -2  -4  10      157.00      219.07     34.52 o
  -1  -4  10    27323.50    29897.48    463.76 o
   0  -4  10     3229.40     3527.50     41.59 o
   1  -4  10       41.94       76.19     17.86 o
   2  -4  10     4541.21     4567.94    314.59 o
   3  -4  10     3435.96     3661.55    221.08 o
   4  -4  10      563.78      602.39     54.78 o
   5  -4  10      258.51      191.83     78.98 o
   6  -4  10      129.29      125.27     55.31 o
  -6  -3  10       20.70       17.18     13.07 o
  -5  -3  10      198.61      226.57     99.51 o
  -4  -3  10      881.75      794.22    107.93 o
  -3  -3  10      124.28      134.29     23.52 o
  -2  -3  10      224.49      231.09     35.08 o
  -1  -3  10     1770.66     2135.64     67.75 o
   0  -3  10    17656.42    19598.79    141.02 o
   1  -3  10     6721.05     7222.20    262.85 o
   2  -3  10       24.57       36.83      7.08 o
   3  -3  10      616.08      642.63     29.18 o
   4  -3  10     3732.24     4126.35    154.62 o
   5  -3  10      369.84      259.85     98.59 o
   6  -3  10       20.25       10.24     17.74 o
  -6  -2  10        5.10       -4.18     34.81 o
  -5  -2  10      489.07      384.31    163.31 o
  -4  -2  10       25.78       47.79     31.48 o
  -3  -2  10     1954.06     1961.12     81.97 o
  -2  -2  10       81.04       78.41     17.98 o
  -1  -2  10    11106.02    11825.44    117.13 o
   0  -2  10     1052.11     1109.09     28.63 o
   1  -2  10     1242.15     1245.51     32.67 o
   2  -2  10     1291.44     1132.55     40.41 o
   3  -2  10    10181.05    10229.39    542.75 o
   4  -2  10     1587.36     1691.92     70.79 o
   5  -2  10      211.15      174.81     59.92 o
   6  -2  10       31.86       15.65     13.95 o
  -6  -1  10       15.66        9.05     23.83 o
  -5  -1  10      434.67      464.73    128.68 o
  -4  -1  10     1746.28     1931.51     92.30 o
  -3  -1  10      763.73      830.10     36.93 o
  -2  -1  10     4656.53     4850.57    125.25 o
  -1  -1  10       16.02       11.23      8.93 o
   0  -1  10     8157.52     9211.32     59.01 o
   1  -1  10       82.91      149.05     25.33 o
   2  -1  10     4405.55     4276.24    183.97 o
   3  -1  10      716.33      612.59     40.05 o
   4  -1  10     1700.71     1868.13    148.55 o
   5  -1  10       70.17       20.28     15.25 o
   6  -1  10       49.05       23.29     17.70 o
  -6   0  10       76.96       29.24     19.02 o
  -5   0  10      123.38      133.84     36.96 o
  -4   0  10       11.50       12.71     23.87 o
  -3   0  10     6326.98     6641.82    130.99 o
  -2   0  10     4516.07     5552.77    176.18 o
  -1   0  10     4470.32     4706.93     59.18 o
   0   0  10       57.19       19.22      8.66 o
   1   0  10     2327.60     2228.55     65.78 o
   2   0  10     7737.16     7444.21    300.52 o
   3   0  10     5738.58     5293.81    297.67 o
   4   0  10      471.42      408.90     60.66 o
   5   0  10       19.08      -10.33     23.76 o
   6   0  10       31.23       -1.59     28.77 o
   7   0  10      219.18      181.07     85.20 o
  -6   1  10        0.50      -20.84     35.48 o
  -5   1  10      412.50      426.06    161.24 o
  -4   1  10     4772.83     5151.79    141.66 o
  -3   1  10       55.56      120.81     24.85 o
  -2   1  10      125.84      104.30     24.67 o
  -1   1  10     1320.46     1216.91     33.20 o
   0   1  10       68.17       52.32     10.32 o
   2   1  10     4842.59     4757.28    199.38 o
   3   1  10     1950.35     1443.67     86.77 o
   4   1  10        3.65        5.19      6.03 o
   5   1  10       65.80       50.51     34.20 o
   6   1  10      419.56      446.47    169.15 o
   7   1  10       16.92       48.71     25.74 o
  -6   2  10      109.49       41.90     31.19 o
  -5   2  10       26.29       62.00     34.00 o
  -4   2  10       44.05       34.76     27.87 o
  -3   2  10     3222.65     3506.70     82.86 o
  -2   2  10      156.92      176.68     28.08 o
   0   2  10      359.84      339.79     27.92 o
   1   2  10     1522.61     1172.78     34.73 o
   2   2  10     3716.35     4606.27     68.97 o
   3   2  10      254.75      126.55     43.42 o
   4   2  10      116.54      147.03     22.81 o
   5   2  10        0.40        6.40     27.31 o
   6   2  10      104.32      116.93     43.27 o
  -6   3  10      260.56      177.14     98.00 o
  -5   3  10       27.58       15.76     12.40 o
  -4   3  10     9517.02     9695.12    191.33 o
  -3   3  10      218.06      233.96     43.19 o
  -2   3  10       28.64       39.88     13.44 o
  -1   3  10       10.59        9.38      7.31 o
   0   3  10     3048.92     2377.58     42.23 o
   1   3  10     1202.53     1491.41     39.42 o
   2   3  10      124.54       85.10     29.98 o
   3   3  10      654.20      712.37     33.86 o
   4   3  10       41.12       18.01      5.49 o
   5   3  10        5.21       22.14     19.31 o
   6   3  10      368.79      360.44    137.66 o
  -6   4  10      333.14      310.81     64.50 o
  -5   4  10      731.86      708.32    237.53 o
  -4   4  10      853.95      923.12    109.03 o
  -3   4  10      105.27       95.90     13.97 o
  -2   4  10      609.68      563.71     33.28 o
  -1   4  10     2396.56     2098.29     36.84 o
   0   4  10       17.32      -13.27     13.27 o
   1   4  10      445.05      419.67     29.97 o
   2   4  10     7069.22     6824.68     87.34 o
   3   4  10      839.46      677.74     52.04 o
   4   4  10      379.53      310.17     55.59 o
   5   4  10      107.42      146.71     46.28 o
   6   4  10        1.05        6.89     12.58 o
  -6   5  10      108.73      133.78     52.73 o
  -5   5  10       86.33      115.97     41.03 o
  -4   5  10      146.86      129.49     48.46 o
  -3   5  10      769.38      733.47     50.19 o
  -2   5  10     4775.21     4815.22    102.46 o
  -1   5  10      620.58      521.00     23.61 o
   0   5  10    18775.63    18436.42    155.08 o
   1   5  10     4751.52     4768.14     79.20 o
   2   5  10       22.96      -11.57     27.29 o
   3   5  10     3191.59     3138.26    143.04 o
   4   5  10      165.42      246.26     71.17 o
   5   5  10      143.98      217.23     59.56 o
   6   5  10      169.45      175.19     72.31 o
  -6   6  10       21.98       26.30     19.69 o
  -5   6  10       61.47       46.94     21.11 o
  -4   6  10        5.79       -0.90     28.00 o
  -3   6  10      134.92       95.23     22.55 o
  -2   6  10     2060.70     2099.76     39.69 o
  -1   6  10     6895.18     6772.94     67.38 o
   0   6  10     1198.68     1043.79     34.19 o
   1   6  10      129.99       94.84     19.42 o
   2   6  10     1431.20     1287.66     55.41 o
   3   6  10     3207.05     3052.07    147.97 o
   4   6  10      419.78      456.66    179.63 o
   5   6  10      375.02      444.00    132.14 o
   6   6  10        4.00        4.90     23.47 o
  -6   7  10       23.48       17.05     20.42 o
  -5   7  10      128.30      120.82     36.34 o
  -4   7  10      232.07      215.72     66.61 o
  -3   7  10      858.69      902.98     44.04 o
  -2   7  10     1050.21      926.19     30.89 o
  -1   7  10     5953.97     6392.39     69.68 o
   0   7  10      381.72      324.44     48.65 o
   1   7  10      158.88      193.86     39.95 o
   2   7  10      129.08      175.23     37.58 o
   3   7  10        8.35       17.89     11.35 o
   4   7  10     1042.48     1166.96    126.61 o
   5   7  10      748.64      704.03    216.51 o
   6   7  10        1.61       11.92     20.26 o
  -6   8  10        2.14       -0.57     17.02 o
  -5   8  10       67.59       45.39     30.11 o
  -4   8  10       66.09       65.64     32.36 o
  -3   8  10     3999.00     4200.78     84.18 o
  -2   8  10    10518.17    11563.25    135.94 o
  -1   8  10      247.58      345.32     54.71 o
   0   8  10      445.96      390.12     31.81 o
   1   8  10     2216.14     2293.37     54.19 o
   2   8  10      147.17      199.56     36.01 o
   3   8  10     2631.34     2490.60     74.40 o
   4   8  10     3848.37     4073.24    128.14 o
   5   8  10       47.82      -17.18     29.64 o
   6   8  10       15.57        3.14     19.00 o
  -6   9  10       10.19       19.29     32.45 o
  -5   9  10        0.05        2.81     14.82 o
  -4   9  10     3364.28     4080.58    128.57 o
  -3   9  10     3978.34     4017.00     90.89 o
  -2   9  10        4.91        6.75      7.35 o
  -1   9  10     2416.93     2704.17     47.48 o
   0   9  10      530.50      640.48     34.77 o
   1   9  10      757.95      680.04     48.10 o
   2   9  10     1268.83     1245.65     56.20 o
   3   9  10     2822.65     2854.23    136.38 o
   4   9  10       15.87      -29.33     32.23 o
   5   9  10       93.59       33.73     34.34 o
   6   9  10       89.51       60.75     31.51 o
  -6  10  10       46.29       -8.13     30.68 o
  -5  10  10      417.65      413.77    142.13 o
  -4  10  10       82.72       74.31     26.16 o
  -3  10  10      795.15      858.63     36.18 o
  -2  10  10       20.60       11.55      9.98 o
  -1  10  10      779.41      785.97     30.69 o
   0  10  10       32.32       15.20      8.32 o
   1  10  10        3.45       28.45     14.54 o
   2  10  10     2869.37     2955.72    158.06 o
   3  10  10      133.33      155.29     33.28 o
   4  10  10       45.06       32.45     24.46 o
   5  10  10      367.19      387.03    134.79 o
   6  10  10      167.24      145.21     76.62 o
  -5  11  10       42.05       52.80     14.61 o
  -4  11  10     2706.06     3489.54    137.66 o
  -3  11  10      333.09      264.95    101.19 o
  -2  11  10     1913.34     2070.78     62.97 o
  -1  11  10       91.82       67.01     16.70 o
   0  11  10     1643.36     1856.68     46.07 o
   1  11  10     6103.15     6140.86    108.76 o
   2  11  10        4.77      -11.30     12.49 o
   3  11  10       67.90       81.10     15.90 o
   4  11  10      266.26      220.71     64.16 o
   5  11  10       98.30       57.62     25.85 o
  -5  12  10      403.62      289.26    103.57 o
  -4  12  10       87.64       95.82     45.12 o
  -3  12  10      274.93      255.29     40.74 o
  -2  12  10      546.82      676.36     38.42 o
  -1  12  10     4585.76     4977.05     76.96 o
   0  12  10        0.90        4.28      9.92 o
   1  12  10      147.52       89.98     17.07 o
   2  12  10      312.34      227.03     41.31 o
   3  12  10      628.86      523.96     43.12 o
   4  12  10      793.40      914.59     79.14 o
   5  12  10       48.27       87.78     37.37 o
  -5  13  10       42.44       18.73     21.31 o
  -4  13  10       31.72       37.69     14.53 o
  -3  13  10      514.65      436.61    157.40 o
  -2  13  10      320.62      276.62     46.13 o
  -1  13  10      139.70      145.04     21.26 o
   0  13  10     4033.39     4411.59     73.57 o
   1  13  10     4445.40     4638.48     92.29 o
   2  13  10      260.55      321.52     84.48 o
   3  13  10      145.16      118.97     24.05 o
   4  13  10     1577.44     1608.38     95.62 o
   5  13  10        4.81       13.92     21.36 o
  -4  14  10       30.09       -1.71     17.43 o
  -3  14  10     1600.44     1704.94    181.79 o
  -2  14  10        1.36       -8.09      8.09 o
  -1  14  10     3227.03     3626.59     63.35 o
   0  14  10     1056.96     1144.93     50.63 o
   1  14  10        1.93       -7.19     17.01 o
   2  14  10      815.78      734.16     92.30 o
   3  14  10     6091.17     5845.22    657.86 o
   4  14  10       67.73       52.62     15.05 o
   5  14  10       18.60       22.97     13.83 o
  -4  15  10       40.16       28.63     14.29 o
  -3  15  10      494.13      460.71    127.98 o
  -2  15  10      550.04      597.30     60.65 o
  -1  15  10      120.00      138.30     19.12 o
   0  15  10      308.07      450.22     34.46 o
   1  15  10     1941.39     1952.37     93.58 o
   2  15  10      571.68      501.10    100.10 o
   3  15  10      203.49       58.33     48.79 o
   4  15  10       22.35       79.00     40.29 o
   5  15  10      465.36      329.27    112.22 o
  -3  16  10        3.92       29.00     16.30 o
  -2  16  10      728.65      742.58     70.85 o
  -1  16  10      553.91      508.37     71.03 o
   0  16  10      884.30     1054.00     42.83 o
   1  16  10      657.95      650.45    101.55 o
   2  16  10      756.10      597.21     91.78 o
   3  16  10      363.05      294.52     58.35 o
   4  16  10     1034.60     1120.61    152.33 o
   5  16  10      671.83      903.63    100.50 o
  -3  17  10       53.86       46.78     17.16 o
  -2  17  10        6.80       -7.33     14.21 o
  -1  17  10       42.78       49.05     10.85 o
   0  17  10        1.12       10.27     11.02 o
   1  17  10     2007.21     1796.44    150.23 o
   2  17  10        0.01       10.47     12.62 o
   3  17  10     1849.55     1858.35    181.68 o
   4  17  10      150.43      142.89     44.17 o
  -2  18  10       10.38        5.99      8.37 o
  -1  18  10      168.85      189.61     25.45 o
   0  18  10      241.40      229.18     47.47 o
   1  18  10      504.72      462.09    106.63 o
   2  18  10      589.82      680.84    120.11 o
   3  18  10      286.23      277.75     82.15 o
   4  18  10      140.17      132.14     62.09 o
  -2  19  10      192.05      200.66     46.36 o
  -1  19  10      414.45      401.53     79.17 o
   0  19  10       35.17       40.21     10.66 o
   1  19  10       59.16       58.63     14.88 o
   2  19  10        6.05       11.74      8.19 o
   3  19  10       17.72       11.83     15.65 o
   4  19  10     1093.81     1377.76    103.17 o
  -1  20  10        0.10        8.16      8.87 o
   0  20  10       41.09       19.26     10.80 o
   1  20  10      790.69      766.80     60.04 o
   2  20  10      143.55       84.50     20.47 o
   3  20  10     1586.11     1777.21    124.52 o
   4  20  10      237.88      152.46     86.91 o
  -1  21  10        5.74       18.19     23.65 o
   0  21  10      983.91     1008.40     99.03 o
   1  21  10       68.49       50.86     11.41 o
   2  21  10      160.90      134.48     39.56 o
   3  21  10      639.91      732.24    122.19 o
   0  22  10       59.26       55.45     14.07 o
   1  22  10      573.39      633.89     89.34 o
   2  22  10      576.94      370.25    192.32 o
   3  22  10       52.21       64.23     33.51 o
   0  23  10      615.01      284.89    200.16 o
   1  23  10       39.62       29.30      9.01 o
   2  23  10      110.12       55.49     28.32 o
   3  23  10       96.36       61.29     24.43 o
   1  24  10     1265.30     1571.66     98.27 o
   2  24  10      160.81       92.16     81.32 o
   1  25  10        2.33      -25.53     28.63 o
  -4 -19  11       33.46       28.75     21.85 o
  -3 -19  11       73.76       31.33     19.63 o
  -4 -18  11        6.67       21.22     22.01 o
  -3 -18  11      155.26      116.37     60.66 o
  -2 -18  11      424.16      415.73     63.51 o
  -5 -17  11       45.44       36.78     32.59 o
  -4 -17  11      549.64      395.42    196.86 o
  -3 -17  11       14.65       38.69     21.69 o
  -2 -17  11      110.88      113.45     49.38 o
  -5 -16  11        7.43       11.45     10.13 o
  -4 -16  11       20.33       16.46     19.76 o
  -3 -16  11       54.92       40.96     24.77 o
  -2 -16  11       14.75        8.51      6.50 o
  -1 -16  11      775.99      809.33     42.08 o
   3 -16  11      273.39      259.11    106.63 o
  -5 -15  11        0.24       14.39     17.83 o
  -4 -15  11      150.50       88.53     53.09 o
  -3 -15  11      949.82     1035.38     82.37 o
  -2 -15  11      562.72      552.95     62.30 o
  -1 -15  11       68.50       61.92     10.10 o
   0 -15  11      652.83      596.11     17.02 o
   3 -15  11      200.77      183.83     70.56 o
  -5 -14  11        3.41        7.86     21.40 o
  -4 -14  11      256.17      241.84     96.83 o
  -3 -14  11      240.73      219.25     85.65 o
  -2 -14  11      186.25      192.69     34.63 o
  -1 -14  11     1227.78     1284.04     56.81 o
   0 -14  11      117.15      104.35     14.90 o
   3 -14  11      134.01      103.28     32.16 o
   4 -14  11        2.10        3.03     17.92 o
  -5 -13  11        1.20       57.80     47.38 o
  -4 -13  11      820.15      734.73    218.66 o
  -3 -13  11      565.33      580.28    113.17 o
  -2 -13  11     1341.30     1507.88     52.50 o
  -1 -13  11       49.07       40.02      8.74 o
   0 -13  11      297.27      344.31     34.58 o
   3 -13  11       16.51       15.41     14.60 o
   4 -13  11      229.01      132.20     68.61 o
  -5 -12  11        1.31      -16.91     30.36 o
  -4 -12  11      309.30      245.76     66.59 o
  -3 -12  11     3469.78     3570.71    140.53 o
  -2 -12  11     2226.04     2153.30    117.30 o
  -1 -12  11        1.23       10.65      5.40 o
   0 -12  11      393.53      422.69     38.93 o
   3 -12  11        0.12       41.66     24.32 o
   4 -12  11        0.94      -11.18     31.42 o
  -4 -11  11      672.79      682.53    181.08 o
  -3 -11  11     1002.19      866.71     47.63 o
  -2 -11  11        4.10       12.86      7.58 o
  -1 -11  11      115.99      113.96     12.20 o
   0 -11  11     1982.08     2230.34     38.77 o
   3 -11  11       29.31       15.56     23.94 o
   4 -11  11      116.08      117.05     46.17 o
  -5 -10  11      140.89      122.97     53.13 o
  -4 -10  11      273.00      257.52     80.94 o
  -3 -10  11      534.42      556.71    161.96 o
  -2 -10  11     1313.59     1285.64    107.91 o
  -1 -10  11     1547.58     1713.39     85.84 o
   0 -10  11     1095.76     1175.46     41.44 o
   3 -10  11       92.24       97.13     27.80 o
   4 -10  11       51.93       60.90     28.57 o
  -5  -9  11       72.82       71.48     31.73 o
  -4  -9  11      184.95      165.58     52.37 o
  -3  -9  11       24.70       15.23     22.84 o
  -2  -9  11     1370.70     1501.56     62.61 o
  -1  -9  11        0.01       -7.67      7.67 o
   0  -9  11      268.26      273.81     30.80 o
   1  -9  11      783.90      870.01     31.46 o
   3  -9  11       15.53        8.66      2.74 o
   4  -9  11        3.16       -2.18     19.96 o
  -5  -8  11       15.35       41.50     39.66 o
  -4  -8  11       56.41       43.27     21.33 o
  -3  -8  11       33.88       40.83     15.92 o
  -2  -8  11       99.86       94.81     17.21 o
  -1  -8  11      122.87      125.70     14.40 o
   0  -8  11      215.13      211.31     25.80 o
   1  -8  11       21.19       19.31      4.92 o
   2  -8  11     2003.08     2016.39     58.32 o
   3  -8  11      701.79      681.75     43.87 o
   4  -8  11       42.56       68.43     19.92 o
  -5  -7  11      932.15      792.49    277.57 o
  -4  -7  11       79.66       77.57     29.69 o
  -3  -7  11       34.04       25.87      9.81 o
  -2  -7  11        5.15       -2.46      8.99 o
  -1  -7  11       43.47       43.33      6.77 o
   0  -7  11        0.38       -5.47      6.05 o
   1  -7  11       15.39       10.72      3.37 o
   2  -7  11      446.48      434.79     24.68 o
   3  -7  11        4.67       15.83      8.37 o
   4  -7  11      175.58      190.05     50.55 o
  -6  -6  11        1.34       26.48     23.22 o
  -5  -6  11      425.54      438.05    153.72 o
  -4  -6  11      294.68      269.48     87.04 o
  -3  -6  11      197.62      212.78     30.34 o
  -2  -6  11        3.76        4.76      7.12 o
  -1  -6  11       17.27        4.85     10.27 o
   0  -6  11        0.10       -4.86      4.87 o
   1  -6  11        6.86        7.04      3.61 o
   2  -6  11      289.88      310.81     30.47 o
   3  -6  11      857.40      890.04     30.73 o
   4  -6  11      411.44      320.22    115.61 o
  -6  -5  11      108.96       77.84     30.36 o
  -5  -5  11       95.44       71.37     35.46 o
  -4  -5  11     1730.13     1573.32     92.52 o
  -3  -5  11     1185.50     1158.07     54.60 o
  -2  -5  11      461.23      484.59     27.91 o
  -1  -5  11       12.62       11.98      6.10 o
   0  -5  11      115.00      120.74     14.91 o
   1  -5  11        8.60        9.99      7.41 o
   2  -5  11       37.91       27.01      8.21 o
   3  -5  11      515.73      400.70     79.53 o
   4  -5  11      412.66      321.23    115.18 o
   5  -5  11        5.63        7.43      7.99 o
  -6  -4  11        7.92       -2.49     35.80 o
  -5  -4  11      247.53      251.54    135.48 o
  -4  -4  11     1253.54     1339.07     82.51 o
  -3  -4  11     1141.82     1083.23     49.43 o
  -2  -4  11     1718.20     1736.37     53.58 o
  -1  -4  11       90.04       75.70     15.23 o
   0  -4  11     1046.11     1056.04     26.45 o
   1  -4  11      446.25      384.28     50.83 o
   2  -4  11      164.87      168.79     38.90 o
   3  -4  11      424.20      334.36     58.42 o
   4  -4  11        0.77       -4.94      9.00 o
   5  -4  11        3.45       -1.57     12.71 o
  -6  -3  11      244.93      199.04     74.65 o
  -5  -3  11     1162.85     1261.17     89.22 o
  -4  -3  11     1791.01     1803.84    120.30 o
  -3  -3  11      196.27      177.35     29.04 o
  -2  -3  11        5.48       15.60      7.44 o
  -1  -3  11     1129.71     1238.91     58.25 o
   0  -3  11     2740.30     2791.60     82.43 o
   1  -3  11        0.11       -6.22      6.60 o
   2  -3  11      271.88      276.25     42.71 o
   3  -3  11      569.68      624.35     34.48 o
   4  -3  11      543.84      422.82     76.08 o
   5  -3  11       12.10       12.24     15.00 o
   6  -3  11        0.09       -7.50     24.01 o
  -6  -2  11      353.88      283.61     99.89 o
  -5  -2  11      526.49      511.39    209.93 o
  -4  -2  11      761.43      807.47    232.00 o
  -3  -2  11      107.77       82.42     24.37 o
  -2  -2  11     1310.74     1242.74     74.65 o
  -1  -2  11     1780.36     1796.24     73.68 o
   0  -2  11     1436.84     1544.55     32.54 o
   1  -2  11       10.36       26.14      9.09 o
   2  -2  11      238.16      232.76     37.71 o
   3  -2  11       71.11       45.17     12.15 o
   4  -2  11      405.44      362.83     61.42 o
   5  -2  11       73.65       93.94     28.79 o
   6  -2  11       29.27       13.79     20.01 o
  -6  -1  11      241.68      346.22     77.61 o
  -5  -1  11      132.29      104.31     40.47 o
  -4  -1  11       12.46       20.35     14.31 o
  -3  -1  11     1757.92     1832.08     54.03 o
  -2  -1  11      851.62      803.22     39.49 o
  -1  -1  11     2618.71     2765.30     41.75 o
   0  -1  11      558.25      499.59     30.34 o
   1  -1  11      571.46      557.56     25.17 o
   2  -1  11      652.90      542.18     36.00 o
   3  -1  11       26.49       26.25      7.42 o
   4  -1  11        0.54        1.87      8.22 o
   5  -1  11      250.65      230.72     84.12 o
   6  -1  11       29.50       49.99     30.81 o
  -6   0  11        4.60       23.09     27.96 o
  -5   0  11      205.49      191.38     48.78 o
  -4   0  11      788.64      815.57     77.52 o
  -3   0  11      638.56      657.37     42.10 o
  -2   0  11     1664.01     1735.32    140.40 o
  -1   0  11     2162.13     2308.61     37.33 o
   0   0  11     1166.40     1187.86     32.94 o
   1   0  11     1154.80     1009.23     37.92 o
   2   0  11     1806.42     1723.52     64.35 o
   3   0  11        0.17       15.20      7.45 o
   4   0  11      122.71      105.04     23.95 o
   5   0  11       23.04       15.72     18.84 o
   6   0  11      184.83      140.24     50.42 o
   7   0  11        8.90       18.10     23.27 o
  -6   1  11       46.16       29.49     27.26 o
  -5   1  11       80.59       64.95     24.28 o
  -4   1  11       74.27       69.30     24.10 o
  -3   1  11      727.69      762.31     39.71 o
  -2   1  11     1592.19     1763.25     43.04 o
  -1   1  11     1714.91     1755.96     39.59 o
   0   1  11     1629.91     1713.27     35.03 o
   1   1  11     1202.60     1089.40     33.98 o
   2   1  11      487.26      551.22     80.70 o
   3   1  11        6.18       -0.73      9.87 o
   4   1  11      114.31      105.81     16.32 o
   5   1  11      835.49      880.92     93.53 o
   6   1  11      774.83      810.63     96.79 o
  -6   2  11        1.56       27.31     30.83 o
  -5   2  11        0.20      -17.47     31.33 o
  -4   2  11       34.17       32.27     21.81 o
  -3   2  11      392.02      458.18     76.71 o
  -2   2  11      107.70      128.05     19.41 o
  -1   2  11      149.66      149.36     16.92 o
   0   2  11     1331.13     1409.92     36.30 o
   1   2  11     1547.10     1583.52     59.68 o
   2   2  11       62.96       22.21     19.30 o
   3   2  11      345.90      404.88     40.16 o
   4   2  11     1614.42     1629.20     82.84 o
   5   2  11     1935.42     2312.25    100.54 o
   6   2  11      821.30      986.02    199.13 o
  -6   3  11       14.10       29.89     22.43 o
  -5   3  11        5.38       18.68     25.87 o
  -4   3  11      259.30      275.89     82.48 o
  -3   3  11       23.70        2.33     11.50 o
  -2   3  11      159.14      158.00     31.90 o
  -1   3  11       37.82       43.25     13.04 o
   0   3  11      137.49      115.71     26.05 o
   1   3  11       21.03       37.01     16.65 o
   2   3  11       62.02      100.55     20.32 o
   3   3  11      202.14      199.21     35.56 o
   4   3  11      654.55      615.22     70.89 o
   5   3  11     1142.79     1302.35     82.28 o
   6   3  11      532.74      481.93    183.97 o
  -6   4  11        3.24        5.82     22.59 o
  -5   4  11       67.36       60.39     30.52 o
  -4   4  11      207.77      182.06     61.71 o
  -3   4  11       55.52       52.97     18.98 o
  -2   4  11       86.48       88.64     21.31 o
  -1   4  11      253.91      290.05     29.33 o
   0   4  11      637.60      631.63     29.29 o
   1   4  11       48.03       19.97     33.62 o
   2   4  11        3.85        6.44      9.62 o
   3   4  11       28.05       14.22      9.11 o
   4   4  11      213.63      155.86     40.42 o
   5   4  11     1098.14     1293.41    190.30 o
   6   4  11       68.65       46.76     23.27 o
  -6   5  11        9.16       -2.18     14.53 o
  -5   5  11       27.13       30.61     13.79 o
  -4   5  11      870.34      876.50    139.44 o
  -3   5  11       79.19       65.35     11.40 o
  -2   5  11       90.64      102.03     13.38 o
  -1   5  11      533.82      533.00     22.24 o
   0   5  11     2402.93     2561.94     64.81 o
   1   5  11        8.28        0.32     12.83 o
   2   5  11       12.64       13.54     11.14 o
   3   5  11       56.66       50.66     12.54 o
   4   5  11      351.35      284.15     38.42 o
   5   5  11      473.49      426.39    157.49 o
   6   5  11       54.29       45.16     30.83 o
  -6   6  11      269.38      218.66    111.30 o
  -5   6  11       53.36       35.17     23.27 o
  -4   6  11     1045.97     1037.27     81.74 o
  -3   6  11       19.99        6.17     24.14 o
  -2   6  11     1004.85      953.84     31.74 o
  -1   6  11      562.64      606.54     23.54 o
   0   6  11     3513.36     3840.37     57.39 o
   1   6  11       25.37       17.02     17.85 o
   2   6  11       52.57       27.12     16.84 o
   3   6  11      642.74      610.32     33.98 o
   4   6  11        0.15       11.47      7.34 o
   5   6  11      103.21      101.48     40.27 o
   6   6  11       48.54       36.78     27.69 o
  -6   7  11      818.95      982.65    202.97 o
  -5   7  11      134.46      136.88     48.42 o
  -4   7  11      359.12      406.27    135.73 o
  -3   7  11     2480.00     2759.21     94.77 o
  -2   7  11     2513.79     2739.19     50.41 o
  -1   7  11     3522.41     3619.49     50.37 o
   0   7  11     3932.12     4091.99     64.54 o
   2   7  11      597.35      648.89     74.12 o
   3   7  11      532.58      535.56     51.35 o
   4   7  11     1075.54     1192.69     94.75 o
   5   7  11       17.46       39.77     35.32 o
   6   7  11       15.38       -6.20     19.99 o
  -6   8  11      274.10      178.35     90.14 o
  -5   8  11        2.67       11.52     21.13 o
  -4   8  11       71.63       34.38     21.51 o
  -3   8  11     4479.10     4792.11    128.27 o
  -2   8  11     5550.02     5985.13    116.26 o
  -1   8  11      635.10      709.26     37.88 o
   0   8  11     1177.74     1235.45     34.07 o
   1   8  11     1333.31     1342.03     43.56 o
   2   8  11      961.71      948.27     48.13 o
   3   8  11       32.49       38.63     17.85 o
   4   8  11     1520.83     1648.91     90.55 o
   5   8  11       16.73       -0.38     32.05 o
   6   8  11        4.96       39.39     24.25 o
  -6   9  11       96.76      105.73     42.89 o
  -5   9  11       11.10        4.31     14.53 o
  -4   9  11        0.06       23.83     21.56 o
  -3   9  11      723.88      767.67     68.56 o
  -2   9  11     1236.08     1205.10     44.20 o
  -1   9  11       73.42       76.41     18.54 o
   0   9  11      761.17      814.61     33.06 o
   1   9  11     3673.32     3881.94     72.59 o
   2   9  11     5761.07     6148.72    135.37 o
   3   9  11      222.54      268.14     75.73 o
   4   9  11      914.82      920.47    135.17 o
   5   9  11       39.52       60.79     26.43 o
   6   9  11      116.07       92.97     72.31 o
  -5  10  11        7.46        4.02     20.57 o
  -4  10  11      183.99      194.07     62.63 o
  -3  10  11      447.53      404.07    145.34 o
  -2  10  11       31.50       15.25     10.80 o
  -1  10  11       22.21       17.94     13.11 o
   0  10  11        0.02        0.27      7.92 o
   1  10  11     2043.75     2121.94     57.78 o
   2  10  11      987.84      940.65     78.13 o
   3  10  11      253.84      294.30     73.23 o
   4  10  11        9.37       30.56     16.48 o
   5  10  11       54.72       68.38     38.22 o
   6  10  11      273.63      249.86    114.85 o
  -5  11  11       19.37       19.43     18.59 o
  -4  11  11       15.85       13.36     15.41 o
  -3  11  11       10.42       -5.61     24.79 o
  -2  11  11      205.10      197.28     21.22 o
  -1  11  11      598.30      624.93     38.30 o
   0  11  11       96.37       93.13     18.76 o
   1  11  11       80.46       62.09     19.73 o
   2  11  11        0.20       20.78      8.97 o
   3  11  11      151.20      231.67     47.50 o
   4  11  11        3.23       22.86     27.53 o
   5  11  11      755.78      629.99    256.98 o
  -5  12  11       72.90       55.92     26.16 o
  -4  12  11       20.93      -13.32     25.26 o
  -3  12  11       67.49       88.62     32.72 o
  -2  12  11       33.36       28.13      8.08 o
  -1  12  11       69.55       43.84     16.24 o
   0  12  11      344.60      407.92     62.96 o
   1  12  11       15.70       15.97     12.39 o
   2  12  11        0.00       -6.15     16.39 o
   3  12  11      364.02      382.33     71.66 o
   4  12  11       31.94        9.43     22.57 o
   5  12  11      304.03      231.33     86.66 o
  -5  13  11      322.06      237.91     91.80 o
  -4  13  11        3.02      -24.03     24.03 o
  -3  13  11       69.81       69.37     24.93 o
  -2  13  11      439.10      416.66     67.29 o
  -1  13  11       42.10       43.78     12.96 o
   0  13  11      291.69      318.74     29.86 o
   1  13  11      617.99      644.18     65.77 o
   2  13  11       64.48       69.41     37.53 o
   3  13  11      111.55      107.77     19.00 o
   4  13  11       70.36       41.82     23.38 o
   5  13  11        0.14      -14.19     36.04 o
  -4  14  11       42.82       32.33     20.72 o
  -3  14  11       33.05       30.65     16.33 o
  -2  14  11       95.48       82.59     16.01 o
  -1  14  11       74.62       48.46     12.64 o
   0  14  11       52.92       76.33     18.79 o
   1  14  11       11.63        8.31     15.61 o
   2  14  11      431.55      503.31    139.23 o
   3  14  11      152.46      137.22     25.92 o
   4  14  11      588.49      562.28    149.74 o
   5  14  11        3.26      -14.33     32.16 o
  -4  15  11       13.91       12.55     16.08 o
  -3  15  11      290.19      286.35     91.22 o
  -2  15  11      149.69      132.04     29.63 o
  -1  15  11      454.62      477.19     43.87 o
   0  15  11        4.76        5.69      7.15 o
   1  15  11      538.43      565.13    136.22 o
   2  15  11        8.25       10.60      8.45 o
   3  15  11      473.16      397.41     76.76 o
   4  15  11      164.75      169.30     44.87 o
   5  15  11        9.27       21.81     24.70 o
  -3  16  11      225.19      158.62     38.94 o
  -2  16  11      213.69      218.83     48.01 o
  -1  16  11      100.41       74.24     18.19 o
   0  16  11      135.17      131.54     27.92 o
   1  16  11      753.08      793.68    172.45 o
   2  16  11      620.61      527.31    107.36 o
   3  16  11      336.07      291.79     64.08 o
   4  16  11      533.14      489.61    198.59 o
  -3  17  11      136.85      125.90     42.59 o
  -2  17  11      348.68      331.59     71.68 o
  -1  17  11      218.89      210.15     31.12 o
   0  17  11        2.64       16.14      7.77 o
   1  17  11     1536.67     1500.53     92.44 o
   2  17  11       83.58       79.13     22.05 o
   3  17  11       96.81       69.20     13.91 o
   4  17  11      375.48      321.88    114.24 o
  -2  18  11        6.68       13.19      4.51 o
  -1  18  11       29.42       26.67     11.30 o
   0  18  11      104.64       85.81     17.41 o
   1  18  11      391.01      329.06     40.14 o
   2  18  11        7.81       -4.70     14.64 o
   3  18  11      613.32      575.15    205.80 o
   4  18  11       30.39       20.23     26.16 o
  -2  19  11      191.24      172.84     37.36 o
  -1  19  11      634.21      642.17    123.42 o
   0  19  11      425.07      398.47     76.92 o
   1  19  11      217.62      208.84     45.46 o
   2  19  11        6.34        2.56      9.14 o
   3  19  11      635.08      507.69    209.68 o
   4  19  11       86.96      100.20     40.18 o
  -1  20  11      682.07      592.01    112.67 o
   0  20  11      182.42      185.03     28.53 o
   1  20  11      160.81      112.15     20.66 o
   2  20  11      699.98      723.32    153.66 o
   3  20  11      221.66      215.03     95.08 o
  -1  21  11      187.18      207.89     75.01 o
   0  21  11      499.43      426.55     92.52 o
   1  21  11      572.40      671.81     71.40 o
   2  21  11      651.22      833.10    208.99 o
   3  21  11      590.00      428.08    214.71 o
   0  22  11       12.72       -0.38     12.14 o
   1  22  11       81.13       68.74     15.76 o
   2  22  11      307.25      188.48    117.72 o
   3  22  11       70.39       65.44     29.58 o
   0  23  11       10.22       43.81     23.45 o
   1  23  11       52.45       32.30     12.70 o
   2  23  11       86.93       96.61     70.94 o
   3  23  11        0.55       23.33     25.87 o
   1  24  11       27.95       24.07     20.91 o
   2  24  11       27.69       26.24     14.48 o
  -4 -19  12      383.85      212.56    168.90 o
  -4 -18  12        2.47      -10.44     30.70 o
  -4 -17  12      907.39     1147.69    181.66 o
  -3 -17  12        4.53      -15.38     21.56 o
  -2 -17  12      408.66      263.13    141.28 o
  -5 -16  12      197.49      126.57     93.40 o
  -4 -16  12        0.28        2.87     13.83 o
  -3 -16  12      114.11       68.25     30.16 o
  -2 -16  12      606.14      600.66    189.18 o
  -1 -16  12       16.54       -3.23     10.53 o
  -5 -15  12       32.34      -14.80     26.52 o
  -4 -15  12      284.03      206.69     85.40 o
  -3 -15  12       57.98       45.16     23.33 o
  -2 -15  12        0.09        6.69      4.91 o
  -1 -15  12      465.16      465.42     53.56 o
  -5 -14  12       22.58       22.68     18.64 o
  -4 -14  12        6.33      -20.93     26.81 o
  -3 -14  12      618.87      576.81    166.23 o
  -2 -14  12      973.90     1057.36     71.56 o
  -1 -14  12       17.96        9.22      4.80 o
   0 -14  12      121.68       82.26     14.98 o
  -5 -13  12      106.68       74.06     43.30 o
  -4 -13  12     1524.27     1648.80     89.36 o
  -3 -13  12      234.32      220.42     80.28 o
  -2 -13  12       88.02       84.90     19.25 o
  -1 -13  12      425.76      462.88     28.82 o
   0 -13  12        3.10       -0.77      2.07 o
  -5 -12  12      107.86       84.80     37.05 o
  -4 -12  12      891.83      832.33     97.89 o
  -3 -12  12       87.11       87.83     39.95 o
  -2 -12  12     1171.29     1226.42     55.51 o
  -1 -12  12      406.26      496.85     56.86 o
   0 -12  12     1458.82     1546.77     30.62 o
  -5 -11  12     1831.39     2053.03    317.43 o
  -4 -11  12       25.03       22.99      9.55 o
  -3 -11  12      518.72      426.95     89.03 o
  -2 -11  12     2049.67     1995.13    100.86 o
  -1 -11  12     3349.17     3930.69    101.75 o
   0 -11  12       16.84        6.07      3.73 o
  -5 -10  12      106.75       56.23     25.29 o
  -4 -10  12       72.74      104.94     30.25 o
  -3 -10  12      249.92      238.99     45.77 o
  -2 -10  12      247.12      230.60     34.10 o
  -1 -10  12      948.09     1105.00     37.35 o
   0 -10  12     3389.13     3498.15     66.52 o
   1 -10  12     1321.96     1543.69     23.56 o
  -5  -9  12     1647.54     1834.63    282.89 o
  -4  -9  12      288.61      267.46     67.28 o
  -3  -9  12      889.57      925.93     77.52 o
  -2  -9  12       89.57       85.62     16.11 o
  -1  -9  12     7516.10     7941.78    362.66 o
   0  -9  12      217.49      237.37     23.59 o
   1  -9  12      710.60      724.85     31.31 o
   2  -9  12       28.91       30.77      6.60 o
   3  -9  12      219.08      157.05     21.64 o
  -5  -8  12       77.93       50.28     34.38 o
  -4  -8  12        1.62      -23.56     23.56 o
  -3  -8  12      183.25      112.26     46.15 o
  -2  -8  12     1033.15      954.67     43.32 o
  -1  -8  12     1182.21     1185.73     39.35 o
   1  -8  12     3479.10     3917.22    176.74 o
   2  -8  12      161.42      124.95     19.27 o
   3  -8  12     1417.93     1679.70     35.57 o
  -5  -7  12     1177.62     1258.13    131.53 o
  -4  -7  12      189.05      169.10     52.59 o
  -3  -7  12     1085.64     1216.61    102.22 o
  -2  -7  12     3056.56     3159.31     64.08 o
  -1  -7  12     9875.06    10743.99    194.33 o
   0  -7  12     2067.48     2153.35     82.01 o
   1  -7  12      962.75      979.49     60.31 o
   2  -7  12      334.05      352.77     29.56 o
   3  -7  12     2967.87     3599.79     65.48 o
   4  -7  12        0.02        3.50     11.36 o
  -5  -6  12        5.66       -0.81     32.92 o
  -4  -6  12       22.56       25.71     30.79 o
  -3  -6  12     1632.76     1749.41    132.88 o
  -2  -6  12     1541.87     1489.29     53.25 o
  -1  -6  12     1072.51     1071.47     41.65 o
   0  -6  12     4095.04     4370.49    171.18 o
   1  -6  12     1521.40     1784.97    199.45 o
   2  -6  12     3022.95     3209.62    115.58 o
   3  -6  12      365.25      338.84     61.49 o
   4  -6  12     1296.31     1478.46     77.72 o
  -5  -5  12        3.52       28.36     15.45 o
  -4  -5  12     2879.50     2983.65    118.44 o
  -3  -5  12     4355.74     4315.78    132.16 o
  -2  -5  12     1374.09     1591.20     41.43 o
  -1  -5  12     1582.40     1769.71     49.86 o
   0  -5  12      351.11      346.79     34.31 o
   1  -5  12       61.17       43.30      9.80 o
   2  -5  12      507.46      524.67     36.41 o
   3  -5  12     4950.45     5379.13    422.47 o
   4  -5  12      820.63      733.85    107.70 o
   5  -5  12      225.67      158.14     56.37 o
  -6  -4  12        7.46       21.15     16.75 o
  -5  -4  12     1083.11     1295.64    143.79 o
  -4  -4  12     3806.14     3859.13    136.70 o
  -3  -4  12       25.42       13.38     14.54 o
  -2  -4  12      106.69      147.23     18.67 o
  -1  -4  12     1238.28     1394.68     44.30 o
   0  -4  12     3871.11     3924.78     51.97 o
   1  -4  12       70.52       66.45      9.22 o
   2  -4  12     2145.54     1980.54    162.10 o
   3  -4  12       29.58       29.31      9.57 o
   4  -4  12     4595.16     5520.18    189.96 o
   5  -4  12       67.70       62.32     19.78 o
  -6  -3  12        5.23      -33.78     33.78 o
  -5  -3  12      795.63      832.87    120.86 o
  -4  -3  12      116.32       82.64     31.42 o
  -3  -3  12        0.11      -15.62     15.62 o
  -2  -3  12     1108.74     1108.84     84.07 o
  -1  -3  12      578.63      509.87     30.57 o
   0  -3  12      776.78      875.74     46.59 o
   1  -3  12     2554.51     2705.48     45.62 o
   2  -3  12     2164.57     2282.21    127.38 o
   3  -3  12     7094.33     7671.67    340.91 o
   4  -3  12        7.30       16.49     10.04 o
   5  -3  12       32.60       11.81     16.46 o
   6  -3  12      128.67       62.81     40.13 o
  -6  -2  12      373.18      444.45     62.09 o
  -5  -2  12      483.94      406.68    110.29 o
  -4  -2  12      556.59      557.09    167.19 o
  -3  -2  12     4800.01     5249.62    103.59 o
  -2  -2  12       73.90       84.75     15.87 o
  -1  -2  12      996.86     1096.89     28.14 o
   0  -2  12      953.67     1113.72     37.14 o
   1  -2  12      223.62      229.07     36.00 o
   2  -2  12      996.84      996.28     59.27 o
   3  -2  12      172.15      152.30     21.32 o
   4  -2  12     2494.23     2816.28    142.09 o
   5  -2  12       41.24       37.41     18.62 o
   6  -2  12       50.96       46.22     30.27 o
  -6  -1  12        0.24       16.91     19.36 o
  -5  -1  12      704.64      522.69    228.93 o
  -4  -1  12     2765.80     3000.22    114.28 o
  -3  -1  12      278.68      272.60     38.10 o
  -2  -1  12      197.84      264.99     37.57 o
  -1  -1  12       17.72        6.70      5.33 o
   0  -1  12     1764.88     1816.44     33.51 o
   1  -1  12     7080.24     7838.68    109.48 o
   2  -1  12      990.03      905.58     59.76 o
   3  -1  12     3582.04     3429.60    170.18 o
   4  -1  12        7.80        0.35      6.40 o
   5  -1  12       31.75       29.94     20.37 o
   6  -1  12        2.26        4.85     20.59 o
  -6   0  12       47.75       41.82     40.89 o
  -5   0  12      511.31      563.78    150.91 o
  -4   0  12        0.61       11.07     16.35 o
  -3   0  12     1186.85     1223.45     85.78 o
  -2   0  12        1.31       12.61      7.95 o
  -1   0  12      809.62      849.45     29.90 o
   0   0  12     8242.17     9657.04    117.38 o
   1   0  12     2794.96     2894.41     45.76 o
   2   0  12     2567.66     2574.20     92.33 o
   3   0  12     1238.26     1231.66     40.94 o
   4   0  12     2393.04     2560.60    122.15 o
   5   0  12      196.32      209.91     78.96 o
   6   0  12       21.89       44.35     31.73 o
  -6   1  12        1.41       -8.13     36.47 o
  -5   1  12      353.86      289.56     90.41 o
  -4   1  12      553.70      508.18    126.30 o
  -3   1  12      660.20      666.07     37.43 o
  -2   1  12      362.90      344.82     62.24 o
  -1   1  12     1514.27     1274.77     30.08 o
   0   1  12       34.26       34.06      9.78 o
   1   1  12     2360.06     2098.07     41.75 o
   2   1  12      172.11      159.07     34.05 o
   3   1  12       12.44       26.76      8.97 o
   4   1  12        0.22       -0.38      7.53 o
   5   1  12        2.04       11.70     16.66 o
   6   1  12      129.79      115.41     45.83 o
  -6   2  12       28.20       49.14     30.14 o
  -5   2  12      132.68      177.37     63.10 o
  -4   2  12      160.43      179.88     54.93 o
  -3   2  12      622.53      727.64     93.38 o
  -2   2  12      951.96      850.50     39.81 o
  -1   2  12      664.73      764.62     27.06 o
   0   2  12      754.21      617.05     32.71 o
   1   2  12     2252.76     1974.66     41.35 o
   2   2  12      972.61      993.85     36.59 o
   3   2  12     2419.88     2400.78    132.33 o
   4   2  12       70.44       37.64     16.35 o
   5   2  12      451.36      385.39    106.72 o
   6   2  12       84.62      102.36     58.59 o
  -6   3  12       16.08       37.26     36.90 o
  -5   3  12        5.94       20.32     22.48 o
  -4   3  12      237.08      215.48     57.33 o
  -3   3  12        8.09       -1.34     11.04 o
  -2   3  12      430.25      428.74     67.25 o
  -1   3  12     6899.14     7730.28     68.91 o
   0   3  12      648.33      697.94     27.84 o
   1   3  12      963.32      731.71     37.86 o
   2   3  12        7.39       10.65     11.61 o
   3   3  12       64.14       36.06     11.36 o
   4   3  12       15.61        9.96      7.49 o
   5   3  12      193.95      252.46     54.21 o
   6   3  12      557.56      488.35    192.14 o
  -6   4  12       23.13       12.94     36.36 o
  -5   4  12      233.28      230.63     92.03 o
  -4   4  12      492.79      437.76    125.27 o
  -3   4  12     2203.10     2421.84    117.25 o
  -2   4  12        7.00       16.96      6.42 o
  -1   4  12       78.66       62.76     13.39 o
   0   4  12     8510.81     8084.25     88.41 o
   1   4  12      388.99      529.19     32.51 o
   2   4  12       26.12       14.00      8.43 o
   3   4  12      103.08       72.66     12.93 o
   4   4  12     4521.38     4461.51    259.37 o
   5   4  12     1492.62     1659.15     91.31 o
   6   4  12       47.09       39.08     25.83 o
  -6   5  12       15.62      -10.26     37.19 o
  -5   5  12       45.62       55.18     23.47 o
  -4   5  12      714.63      668.46    208.04 o
  -3   5  12      241.44      241.75     60.52 o
  -2   5  12     1657.89     1564.28     44.18 o
  -1   5  12     1215.05     1184.39     30.61 o
   0   5  12      881.67      925.14     40.25 o
   1   5  12      724.88      822.26     41.16 o
   2   5  12     2971.04     2976.35     63.43 o
   3   5  12     5734.81     5790.13    298.15 o
   4   5  12      251.19      108.23     61.52 o
   5   5  12     1191.59     1525.40     90.59 o
   6   5  12       27.16       31.13     29.10 o
  -6   6  12      103.17       99.51     50.93 o
  -5   6  12       43.50       36.99     23.92 o
  -4   6  12      167.47      135.96     48.13 o
  -3   6  12      369.72      317.21    104.38 o
  -2   6  12     2119.67     2103.37     52.67 o
  -1   6  12     2122.39     2428.45     46.38 o
   0   6  12      136.20      278.48     38.51 o
   1   6  12     4351.65     4578.65    122.86 o
   2   6  12     2954.34     3001.80     76.80 o
   3   6  12        6.92       16.55     11.19 o
   4   6  12     8180.55     7840.66    835.72 o
   5   6  12     1043.57     1051.51    297.04 o
   6   6  12      557.35      473.46    228.50 o
  -6   7  12       44.60       14.13     15.05 o
  -5   7  12      142.90       99.17     36.36 o
  -4   7  12      473.43      498.95    189.16 o
  -3   7  12     7804.97     8011.29    166.99 o
  -2   7  12      407.65      323.79     47.12 o
  -1   7  12      733.27      960.57     38.93 o
   0   7  12      359.15      426.32     34.08 o
   1   7  12      170.24      139.55     28.31 o
   2   7  12        8.36       -8.61     18.83 o
   3   7  12     7459.17     7798.89    228.07 o
   4   7  12     1009.19      681.90    131.39 o
   5   7  12      295.03      263.24     98.00 o
   6   7  12      102.27       44.49     38.09 o
  -6   8  12       69.51       26.10     17.74 o
  -5   8  12      314.15      287.00    103.57 o
  -4   8  12      920.67     1017.26    104.49 o
  -3   8  12      250.93      194.93     76.87 o
  -2   8  12       17.03       18.47      8.30 o
  -1   8  12      558.55      543.23     43.97 o
   0   8  12      117.13      113.15     21.77 o
   1   8  12       20.56       -5.17     12.79 o
   2   8  12     1622.23     1598.75    121.50 o
   3   8  12      609.57      608.90    150.51 o
   4   8  12     1062.27      895.78    107.43 o
   5   8  12        0.91       -8.24     35.03 o
   6   8  12      210.46      211.50     54.75 o
  -5   9  12        0.18      -17.09     31.13 o
  -4   9  12      418.53      328.77    133.31 o
  -3   9  12      111.21      112.42     39.59 o
  -2   9  12     1707.61     1790.72     58.98 o
  -1   9  12     1456.62     1726.19     45.92 o
   0   9  12      529.50      549.00     77.65 o
   1   9  12     2430.30     2203.38     72.25 o
   2   9  12     4721.65     4788.13     92.39 o
   3   9  12      594.02      624.55     60.23 o
   4   9  12       82.20       69.62     33.12 o
   5   9  12        1.93      -34.90     34.90 o
   6   9  12       62.94       43.63     24.10 o
  -5  10  12       15.36        0.02     28.32 o
  -4  10  12      416.59      418.11    162.07 o
  -3  10  12     4994.25     5440.47    173.95 o
  -2  10  12      200.60      150.74     20.85 o
  -1  10  12      817.95      773.90     41.27 o
   0  10  12      820.89      804.49     33.56 o
   1  10  12     3654.20     3246.61     98.67 o
   2  10  12      581.55      534.51     88.99 o
   3  10  12      291.79      429.33    132.29 o
   4  10  12        2.15       -8.31     32.65 o
   5  10  12       15.24       23.62     21.56 o
  -5  11  12      189.87      200.45     70.00 o
  -4  11  12     1875.02     2091.83     98.65 o
  -3  11  12     1786.00     1975.05     89.69 o
  -2  11  12     1165.09     1151.80     47.24 o
  -1  11  12       10.81        7.17     11.63 o
   0  11  12      165.52      167.62     22.59 o
   1  11  12     3910.76     3899.79     87.15 o
   2  11  12        3.96       -7.05     29.22 o
   3  11  12     3351.16     3570.83    120.93 o
   4  11  12      117.87       67.57     33.66 o
   5  11  12       16.97       20.01     22.93 o
  -5  12  12      278.22      245.10    128.43 o
  -4  12  12      549.15      395.20    190.05 o
  -3  12  12     2131.56     2417.66     98.56 o
  -2  12  12       28.87       -7.59     16.90 o
  -1  12  12     1167.31     1139.66     40.00 o
   0  12  12    16452.58    18716.51    315.89 o
   1  12  12      648.83      571.67    117.57 o
   2  12  12     3160.53     3297.60    170.22 o
   3  12  12       21.68      -19.18     30.56 o
   4  12  12      537.02      584.67    205.28 o
   5  12  12       70.19       75.21     28.70 o
  -5  13  12       14.70       23.09     23.85 o
  -4  13  12      563.40      459.43    194.93 o
  -3  13  12       18.29       22.30     17.88 o
  -2  13  12      130.11      140.22     27.01 o
  -1  13  12     5784.32     6047.22    110.17 o
   0  13  12       22.29       14.47      6.47 o
   1  13  12      540.60      593.72     51.58 o
   2  13  12       54.67       40.29     33.42 o
   3  13  12     1344.76     1534.33    170.70 o
   4  13  12      275.21      356.37     94.01 o
   5  13  12      520.12      460.39    206.74 o
  -4  14  12      141.96      105.28     43.86 o
  -3  14  12      102.84      109.43     32.90 o
  -2  14  12     1947.72     2133.99     63.60 o
  -1  14  12       12.00      -14.75     17.55 o
   0  14  12     4252.00     5188.90    138.43 o
   1  14  12       79.70      181.90     40.62 o
   2  14  12      261.02      264.72     59.47 o
   3  14  12     1579.28     1650.65     68.68 o
   4  14  12     3050.00     3839.24    188.64 o
   5  14  12      362.71      521.83     69.57 o
  -4  15  12       45.81       26.34     16.57 o
  -3  15  12      602.06      556.64    210.65 o
  -2  15  12     3691.06     4183.93    202.63 o
  -1  15  12     2118.78     2361.58     64.41 o
   0  15  12        0.17      -15.32     15.32 o
   1  15  12      328.80      360.91    102.29 o
   2  15  12       24.38       62.32     24.86 o
   3  15  12      934.13      890.40    123.37 o
   4  15  12       15.38       24.50     24.55 o
   5  15  12      164.30      138.72     68.90 o
  -3  16  12     1874.09     2353.30    100.79 o
  -2  16  12      541.38      624.89     68.77 o
  -1  16  12       11.42       18.38     14.57 o
   0  16  12     1162.61     1216.23     63.71 o
   1  16  12     1372.70     1279.01    141.13 o
   2  16  12      281.72      297.32     42.55 o
   3  16  12      156.09      131.26     30.63 o
   4  16  12      497.02      479.12    213.70 o
  -3  17  12      390.99      372.60    122.87 o
  -2  17  12      722.19      550.66    143.64 o
  -1  17  12        5.30        6.21     11.76 o
   0  17  12       15.16       15.43      8.08 o
   1  17  12       88.43       92.37     19.92 o
   2  17  12     4033.63     4276.35    375.35 o
   3  17  12     1214.86     1346.91    138.99 o
   4  17  12      151.16      142.24     52.21 o
  -2  18  12      157.41      145.17     40.65 o
  -1  18  12       14.33       12.18     10.61 o
   0  18  12       85.30       65.73     20.61 o
   1  18  12     1260.05     1376.96    161.92 o
   2  18  12      359.71      316.20     85.39 o
   3  18  12      280.56      228.37     62.66 o
   4  18  12       79.30       54.97     53.31 o
  -2  19  12        4.82        2.04     12.10 o
  -1  19  12       61.58       83.82     16.33 o
   0  19  12        8.25       10.94     11.46 o
   1  19  12      271.84      257.68     68.45 o
   2  19  12     1814.48     1895.16    118.36 o
   3  19  12       28.41       -0.13     33.98 o
   4  19  12       76.56       69.44     39.52 o
  -1  20  12      247.23      247.89     40.50 o
   0  20  12     2426.61     2858.51    183.09 o
   1  20  12      353.65      341.06     47.22 o
   2  20  12      206.53      167.65     45.66 o
   3  20  12      148.48       94.90     46.58 o
  -1  21  12      795.20      582.22    181.34 o
   0  21  12      245.36      190.35     41.87 o
   1  21  12      403.12      387.46     55.26 o
   2  21  12      213.26      138.41     43.11 o
   3  21  12        6.07       -0.74     31.44 o
   0  22  12     1109.37     1088.27     76.49 o
   1  22  12        5.16       26.01      9.29 o
   2  22  12        0.20        2.22     19.76 o
   3  22  12      143.33       89.11     54.59 o
   0  23  12        0.43      -17.58     29.60 o
   1  23  12      189.64      154.76     31.91 o
   2  23  12       57.45       36.51     14.93 o
   1  24  12      352.52      163.33    112.69 o
   2  24  12      112.03       52.19     28.14 o
  -4 -18  13       24.97      -16.80     30.25 o
  -3 -18  13      192.01      151.25     97.42 o
  -4 -17  13      317.45      258.28    120.93 o
  -2 -17  13        7.22        4.83     10.67 o
  -4 -16  13      179.45      116.89     54.55 o
  -3 -16  13      565.27      580.54     96.95 o
  -2 -16  13       45.73       36.13     18.86 o
  -1 -16  13       14.57       19.92     10.04 o
  -5 -15  13       12.49        8.56     14.44 o
  -4 -15  13      156.76      116.53     54.62 o
  -3 -15  13       39.53       33.28     15.14 o
  -2 -15  13      830.31      808.33     64.65 o
  -1 -15  13      524.42      497.87     74.42 o
  -5 -14  13       11.82      -27.85     28.86 o
  -4 -14  13      169.18      129.20     62.90 o
  -3 -14  13      365.70      349.48    118.75 o
  -2 -14  13      339.46      375.99     40.54 o
  -1 -14  13       49.82       39.03      9.66 o
   0 -14  13       59.53       33.33     15.55 o
  -5 -13  13       43.35       20.26     22.30 o
  -4 -13  13      104.37      129.24     49.99 o
  -3 -13  13        2.81        3.03      8.15 o
  -2 -13  13       54.66       71.91     12.03 o
  -1 -13  13      127.65      123.32     18.83 o
   0 -13  13       16.75       10.65      6.37 o
  -5 -12  13       69.22       -1.53     34.52 o
  -4 -12  13        0.40       58.37     34.34 o
  -3 -12  13      440.14      430.57    180.58 o
  -2 -12  13     1060.19     1121.95     59.10 o
  -1 -12  13      285.78      256.29     33.92 o
   0 -12  13       66.56       90.00     12.05 o
  -5 -11  13       33.88       41.70     29.04 o
  -4 -11  13      371.35      315.84    100.36 o
  -3 -11  13      515.90      520.60     78.35 o
  -2 -11  13     2267.28     2536.69     66.04 o
  -1 -11  13      144.97      141.91     19.05 o
   0 -11  13      371.11      414.38     35.84 o
  -5 -10  13        0.88       -3.12     31.48 o
  -4 -10  13        1.63        5.55     26.21 o
  -3 -10  13      729.24      712.81     58.19 o
  -2 -10  13      715.28      736.07     46.49 o
  -1 -10  13      315.16      367.45     48.62 o
   0 -10  13     2293.46     2519.91     46.14 o
   1 -10  13     3457.23     3761.91     38.92 o
  -5  -9  13        0.03       17.92     24.23 o
  -3  -9  13       43.77       51.92     20.46 o
  -2  -9  13       25.80       32.91     10.80 o
  -1  -9  13        0.65       -8.07      8.07 o
   0  -9  13      854.78      874.97     31.95 o
   1  -9  13      161.51      177.60     21.49 o
   2  -9  13      601.21      524.35     28.87 o
   3  -9  13      186.02      167.40     26.39 o
  -5  -8  13      458.81      383.99    146.02 o
  -4  -8  13      109.27      103.82     50.64 o
  -3  -8  13        6.13        7.93      9.45 o
  -2  -8  13       49.55       36.24     14.02 o
  -1  -8  13       33.36       21.72      6.49 o
   0  -8  13       94.71       79.82     10.65 o
   1  -8  13        0.40        2.00      5.65 o
   2  -8  13      128.42      163.44     18.63 o
   3  -8  13       91.70       86.75     12.94 o
  -5  -7  13      130.24      137.73     43.57 o
  -4  -7  13      440.87      432.39    118.48 o
  -3  -7  13        7.35       12.62     17.49 o
  -2  -7  13     1401.34     1481.40     65.20 o
  -1  -7  13       54.00       42.27     11.93 o
   0  -7  13       19.70       14.41      4.63 o
   1  -7  13       64.18       35.55      8.12 o
   2  -7  13        1.13        6.06      6.10 o
   3  -7  13        2.61        3.10      6.74 o
   4  -7  13      205.42      186.98     50.26 o
  -5  -6  13       26.61       80.06     40.18 o
  -4  -6  13     1626.02     1720.19    162.32 o
  -3  -6  13      218.21      279.68     71.82 o
  -2  -6  13      867.60      913.10     42.58 o
  -1  -6  13        3.63        2.15      6.54 o
   0  -6  13      231.56      255.50     33.95 o
   1  -6  13       17.94       11.09      5.98 o
   2  -6  13       25.33       19.69      4.06 o
   3  -6  13       16.66       23.53     19.46 o
  -5  -5  13      101.11      103.95     53.07 o
  -4  -5  13       11.48      -11.30     33.60 o
  -3  -5  13      408.39      352.51    112.78 o
  -2  -5  13      596.78      638.73     43.08 o
  -1  -5  13        2.12       -1.35      7.04 o
   0  -5  13      117.99      121.78     19.32 o
   1  -5  13       39.41       28.07      7.76 o
   2  -5  13      347.82      316.32     43.94 o
   3  -5  13       83.79       73.78     13.96 o
   4  -5  13       82.77       59.11     17.58 o
   5  -5  13        2.75        7.05      9.93 o
  -5  -4  13       69.85       58.14     40.62 o
  -4  -4  13      147.29       85.58     27.29 o
  -3  -4  13     1812.86     1798.32    109.79 o
  -2  -4  13     1446.67     1459.66     56.28 o
  -1  -4  13       21.30       30.59      8.47 o
   0  -4  13      338.79      333.62     43.67 o
   1  -4  13        5.05        6.79      6.55 o
   2  -4  13      401.46      378.93     47.73 o
   3  -4  13     2661.03     2928.57    143.87 o
   4  -4  13       18.21       16.22      9.54 o
   5  -4  13        2.31        0.16     12.51 o
  -5  -3  13       54.72       67.78     53.54 o
  -4  -3  13      496.72      462.05    106.24 o
  -3  -3  13     1768.12     1921.54     86.80 o
  -2  -3  13     1299.52     1264.31     61.15 o
  -1  -3  13       67.42       72.68     13.82 o
   0  -3  13      982.24      961.05     28.11 o
   1  -3  13      365.42      304.49     36.38 o
   2  -3  13       33.89       23.21      7.57 o
   3  -3  13     1651.38     1751.33    124.25 o
   4  -3  13       27.52       10.28      8.05 o
   5  -3  13        7.72       -5.82     12.26 o
  -5  -2  13      424.35      409.53     60.32 o
  -4  -2  13       87.55       75.61     50.93 o
  -3  -2  13     1275.67     1371.32     83.38 o
  -2  -2  13        3.38       -9.59     12.85 o
  -1  -2  13      776.34      828.39     28.63 o
   0  -2  13     1854.68     1836.50     32.32 o
   1  -2  13     2123.97     2207.69     53.12 o
   2  -2  13      193.09      213.95     26.93 o
   3  -2  13      639.96      620.42     41.22 o
   4  -2  13      105.76       74.60     14.89 o
   5  -2  13      145.95      177.46     52.93 o
   6  -2  13        5.10       -6.22     25.56 o
  -5  -1  13      197.01      188.01     58.14 o
  -4  -1  13       24.66       35.21     28.66 o
  -3  -1  13      720.77      739.42     56.14 o
  -2  -1  13      212.59      206.86     42.38 o
  -1  -1  13     3328.17     3375.25     63.03 o
   0  -1  13     1959.34     2049.80     34.04 o
   1  -1  13     1977.71     2102.04     45.63 o
   2  -1  13      335.16      387.95     36.17 o
   3  -1  13      344.46      305.70     39.91 o
   4  -1  13      521.66      444.85     73.63 o
   5  -1  13      267.12      220.37     86.71 o
   6  -1  13       97.07       70.47     31.13 o
  -5   0  13       41.00       42.08     24.73 o
  -4   0  13       93.43      103.06     43.75 o
  -3   0  13      313.91      288.53     81.03 o
  -2   0  13      457.52      448.29     65.33 o
  -1   0  13      352.19      364.63     22.86 o
   0   0  13     1394.84     1513.63     36.87 o
   1   0  13      118.83      149.40     30.72 o
   2   0  13      248.30      251.80     44.25 o
   3   0  13       95.83       91.37     15.22 o
   4   0  13     1006.18     1003.63     69.48 o
   5   0  13       89.32       55.72     39.39 o
   6   0  13       24.73       25.24     26.90 o
  -5   1  13        4.81        2.38     12.58 o
  -4   1  13        1.52        7.39     22.43 o
  -3   1  13     1076.63     1065.43    168.74 o
  -2   1  13      149.40      225.98     31.13 o
  -1   1  13     2133.60     2144.98     47.17 o
   0   1  13       77.51       57.80     18.11 o
   1   1  13        8.03        6.83     10.69 o
   2   1  13       81.84       89.23     15.73 o
   3   1  13        0.22        0.26     11.17 o
   4   1  13      256.27      209.45     44.24 o
   5   1  13       14.86       14.15     16.10 o
   6   1  13      142.32      162.41     82.06 o
  -6   2  13      128.05       94.23     39.39 o
  -5   2  13      118.84       81.97     45.05 o
  -4   2  13      277.50      292.53     86.12 o
  -3   2  13     1131.47     1096.83    152.15 o
  -2   2  13       49.69       55.08     12.39 o
  -1   2  13      238.61      275.22     29.37 o
   0   2  13      616.81      571.17     26.07 o
   1   2  13      154.27      191.06     32.01 o
   2   2  13      472.72      491.80     40.51 o
   3   2  13        1.02        3.12      5.90 o
   4   2  13      201.81      180.05     27.28 o
   5   2  13      146.89      135.71     45.05 o
   6   2  13      185.79      166.63    110.29 o
  -5   3  13       81.64       48.57     23.92 o
  -4   3  13       95.86       74.24     43.68 o
  -3   3  13     1439.68     1412.53    186.82 o
  -2   3  13      661.73      633.27     43.03 o
  -1   3  13       71.21       87.16     18.83 o
   0   3  13       85.36      100.59     28.64 o
   1   3  13      650.09      688.26     36.89 o
   2   3  13       21.60       11.39     20.20 o
   3   3  13      242.29      217.53     37.19 o
   4   3  13      598.01      601.28    145.25 o
   5   3  13      412.87      427.07    138.78 o
   6   3  13       75.89       79.54     45.81 o
  -5   4  13        1.75        7.48     21.31 o
  -4   4  13        7.48      -10.89     28.68 o
  -3   4  13      865.18      784.25     70.47 o
  -2   4  13      970.09      972.07     34.19 o
  -1   4  13       68.02       83.85     14.49 o
   0   4  13        8.90        6.66      9.01 o
   1   4  13      289.69      281.52     65.31 o
   2   4  13      295.71      318.31     75.01 o
   3   4  13        2.47        7.29     13.79 o
   4   4  13      169.32      123.10     26.56 o
   5   4  13        1.21       19.47     20.12 o
   6   4  13       17.08        9.66     15.65 o
  -5   5  13      177.22      166.14     64.36 o
  -4   5  13        0.32      -16.08     29.55 o
  -3   5  13     1046.02     1196.71     73.86 o
  -2   5  13      773.42      876.77     34.16 o
  -1   5  13      915.48      999.02     35.01 o
   0   5  13        3.87      -12.34     13.82 o
   1   5  13      460.71      439.18     82.85 o
   2   5  13     1100.19     1126.18     49.09 o
   3   5  13      347.03      345.24     54.60 o
   4   5  13      218.29      224.01     30.15 o
   5   5  13        0.32      -13.79     30.86 o
   6   5  13       81.05       40.65     28.59 o
  -5   6  13       64.40       56.55     23.89 o
  -4   6  13      314.94      262.66     80.98 o
  -3   6  13      252.73      296.66     93.96 o
  -2   6  13       75.97       58.87     12.98 o
  -1   6  13      388.71      353.39     54.97 o
   0   6  13        3.77       -4.53     12.12 o
   1   6  13       14.49       16.22     14.30 o
   2   6  13      719.97      784.70     51.70 o
   3   6  13        5.78        5.19      9.90 o
   4   6  13      270.82      188.49     29.79 o
   5   6  13        8.46       -0.99     14.33 o
   6   6  13        2.93       34.97     28.43 o
  -5   7  13      350.18      469.53     71.77 o
  -4   7  13      177.56      216.31     60.23 o
  -3   7  13       28.55       33.60     21.72 o
  -2   7  13      931.01      953.25     32.83 o
  -1   7  13     1186.32     1218.97     33.26 o
   0   7  13      565.07      606.48     35.36 o
   1   7  13        2.17        6.40      7.50 o
   2   7  13       47.04       39.82     21.40 o
   3   7  13      346.00      338.27    105.46 o
   4   7  13      352.61      296.86     76.11 o
   5   7  13        4.93       -5.91     21.90 o
   6   7  13       13.80        0.25     19.99 o
  -5   8  13      346.12      285.27    107.61 o
  -4   8  13      119.11       89.33     38.85 o
  -3   8  13     1527.91     1567.05    135.24 o
  -2   8  13     2782.24     2979.35     61.75 o
  -1   8  13     1328.01     1339.64     64.36 o
   0   8  13      354.44      422.76     52.43 o
   1   8  13      182.85      149.68     31.14 o
   2   8  13      272.48      227.35     50.40 o
   3   8  13      320.24      370.79    130.61 o
   4   8  13      446.91      404.49     54.49 o
   5   8  13       40.27       15.32     25.04 o
   6   8  13      119.77       85.92     54.12 o
  -5   9  13        5.83        3.19     19.20 o
  -4   9  13       49.60       49.47     37.53 o
  -3   9  13     1936.03     1914.55    104.29 o
  -2   9  13     5819.90     6100.81    142.79 o
  -1   9  13     1050.10     1129.04     44.18 o
   0   9  13        9.42       17.26      7.30 o
   1   9  13      290.23      293.84     55.67 o
   2   9  13     3578.30     3576.60    102.63 o
   3   9  13      213.69      231.76     53.43 o
   4   9  13      764.31      624.79    107.03 o
   5   9  13       30.89        5.82     33.44 o
  -5  10  13       97.50       82.31     36.34 o
  -4  10  13       92.67       90.84     33.28 o
  -3  10  13       84.99       59.83     30.88 o
  -2  10  13      287.81      237.75     44.81 o
  -1  10  13       83.52       84.64     16.48 o
   0  10  13        6.15        4.07      9.21 o
   1  10  13      604.84      666.34     55.43 o
   2  10  13     5691.97     6034.66    148.51 o
   3  10  13      438.02      436.00    160.46 o
   4  10  13      171.59      154.91     56.77 o
   5  10  13      141.98      165.08     66.16 o
  -5  11  13        4.97       -0.54     29.35 o
  -4  11  13       12.65       18.73     22.32 o
  -3  11  13       12.21       23.92     15.90 o
  -2  11  13      345.92      348.72     64.15 o
  -1  11  13      370.03      360.83     58.27 o
   0  11  13      107.34       92.76     14.44 o
   1  11  13      997.33     1022.54     45.08 o
   2  11  13     1673.22     1753.49    163.46 o
   3  11  13      371.67      336.77     83.79 o
   4  11  13       13.36       10.85     20.08 o
   5  11  13      412.77      337.26    133.84 o
  -5  12  13       69.89       57.71     34.38 o
  -4  12  13      125.14      121.83     43.66 o
  -3  12  13      924.85      986.31     71.05 o
  -2  12  13       45.13       34.40     11.29 o
  -1  12  13        4.24       -0.26      9.44 o
   0  12  13      906.29      916.60     45.26 o
   1  12  13       12.28       32.18     27.04 o
   2  12  13       31.26       14.53     25.22 o
   3  12  13      170.03      204.09     52.89 o
   4  12  13       12.85       12.71     16.84 o
   5  12  13       61.76       78.55     39.52 o
  -5  13  13      175.38      155.65     81.29 o
  -4  13  13       15.90       -5.77     27.35 o
  -3  13  13      130.05      147.99     52.30 o
  -2  13  13       45.11       39.02     16.55 o
  -1  13  13        2.32        7.20      7.94 o
   0  13  13        0.27       10.55     17.65 o
   1  13  13        6.11       -0.07     17.61 o
   2  13  13       33.93       19.47     25.02 o
   3  13  13       35.27       73.64     35.19 o
   4  13  13      265.13      221.94     87.47 o
   5  13  13        4.63       20.48     19.00 o
  -3  14  13       70.89       41.52     25.85 o
  -2  14  13       85.89       40.40     32.54 o
  -1  14  13      547.49      617.26     49.67 o
   0  14  13       16.15      -14.24     16.87 o
   1  14  13       12.67        2.43     18.64 o
   2  14  13      239.27      231.60     39.46 o
   3  14  13      182.44      171.89     45.27 o
   4  14  13       46.81       37.14     24.82 o
   5  14  13        5.99       17.58     22.70 o
  -4  15  13      192.22      156.93     90.48 o
  -3  15  13      108.77       49.36     15.14 o
  -2  15  13      702.40      721.49    135.79 o
  -1  15  13      172.03      161.10     42.60 o
   0  15  13       10.83       36.67     13.40 o
   1  15  13       16.02       10.34     20.86 o
   2  15  13        8.08       -0.07     26.18 o
   3  15  13      467.97      478.77    105.21 o
   4  15  13       31.30      -14.71     34.52 o
  -3  16  13      371.31      314.08    126.52 o
  -2  16  13      350.12      307.63     79.39 o
  -1  16  13      721.75      769.00     66.21 o
   0  16  13        2.27      -19.16     19.16 o
   1  16  13      422.49      393.42    103.33 o
   2  16  13      134.47      137.50     53.83 o
   3  16  13      709.33      630.06    133.88 o
   4  16  13       40.93       30.74     21.65 o
  -3  17  13       95.53       84.21     43.34 o
  -2  17  13     1206.73     1370.54    119.19 o
  -1  17  13      228.04      232.96     34.59 o
   0  17  13      161.62      167.41     34.60 o
   1  17  13      737.65      771.92    113.54 o
   2  17  13      756.95      652.75    128.40 o
   3  17  13     1132.58     1296.40     93.40 o
   4  17  13        0.25        9.86     28.12 o
  -2  18  13      153.51      114.92     33.75 o
  -1  18  13      295.77      374.65     65.89 o
   0  18  13      165.52      174.21     32.93 o
   1  18  13      486.40      414.42     94.87 o
   2  18  13     1300.70     1166.77    150.55 o
   3  18  13      703.96      686.06     91.27 o
   4  18  13       11.18        3.05     18.35 o
  -2  19  13      128.51       92.34     22.93 o
  -1  19  13        7.38       12.81      6.33 o
   0  19  13        0.07       28.64      9.44 o
   1  19  13      281.47      311.39     51.60 o
   2  19  13      874.68      916.14    109.65 o
   3  19  13        2.45       12.33     20.05 o
  -1  20  13      167.92      162.58     36.89 o
   0  20  13        1.52        9.62     10.97 o
   1  20  13       55.74       41.44     10.32 o
   2  20  13       24.66       34.26     18.99 o
   3  20  13       10.66        0.97     23.45 o
  -1  21  13        2.91        1.94     10.08 o
   0  21  13        2.14       12.14      9.82 o
   1  21  13      158.82      166.46     28.57 o
   2  21  13        2.34       11.36     19.61 o
   3  21  13      248.23      191.81     84.35 o
   0  22  13      128.95       63.22     18.02 o
   1  22  13      123.70       95.48     36.78 o
   2  22  13      512.77      339.98    203.51 o
   0  23  13       11.15        6.49     12.55 o
   1  23  13      241.54      191.62     34.45 o
   2  23  13       41.70       38.17     22.57 o
   1  24  13       12.98       35.48     18.62 o
   2  24  13       24.29       11.77     11.92 o
  -4 -18  14      412.16      453.23     89.63 o
  -4 -17  14       33.24       -0.54     16.28 o
  -3 -17  14       77.92       36.67     19.74 o
  -4 -16  14       64.71       67.89     25.47 o
  -3 -16  14      207.60      203.69     88.95 o
  -2 -16  14      921.40     1132.13    128.45 o
  -4 -15  14      230.10      183.59     87.69 o
  -3 -15  14      449.49      452.17     61.51 o
  -2 -15  14      209.53      267.87     90.70 o
  -1 -15  14       15.14        8.71     12.40 o
  -5 -14  14       84.66       47.25     28.43 o
  -4 -14  14      778.82      942.88     99.46 o
  -3 -14  14        0.04      -23.33     23.33 o
  -2 -14  14      197.66      210.49     41.55 o
  -1 -14  14     1964.32     2101.02     72.07 o
   0 -14  14       92.78       71.23     19.92 o
  -5 -13  14     1909.48     2308.25    121.29 o
  -4 -13  14      193.89      140.72     85.09 o
  -3 -13  14        3.11      -23.13     23.13 o
  -2 -13  14       36.47       22.29      9.10 o
  -1 -13  14       53.69       57.61     12.83 o
   0 -13  14      338.58      295.82     43.46 o
  -5 -12  14      201.63      163.58     71.82 o
  -4 -12  14      168.51      118.37     50.12 o
  -3 -12  14      410.62      394.59    151.00 o
  -2 -12  14      133.56      112.38     17.51 o
  -1 -12  14       26.06       22.58      7.50 o
   0 -12  14     2722.82     2991.64     55.28 o
  -5 -11  14       82.11      165.22     58.90 o
  -4 -11  14       14.24       -8.89     27.44 o
  -3 -11  14        0.00       10.42     10.42 o
  -2 -11  14       87.67       74.69     13.18 o
  -1 -11  14     1062.22     1123.19     45.46 o
   0 -11  14     3838.54     4449.12     65.95 o
   1 -11  14      343.69      400.28     38.40 o
  -5 -10  14      197.76      231.49     99.24 o
  -4 -10  14      123.41      178.60     39.28 o
  -3 -10  14      752.09      619.66     64.99 o
  -2 -10  14      241.19      249.82     32.33 o
  -1 -10  14      116.15      137.06     19.30 o
   0 -10  14     1998.88     2140.35     52.12 o
   1 -10  14      451.48      496.00     46.42 o
  -5  -9  14      269.24      155.02     67.66 o
  -4  -9  14       52.34       36.07     24.95 o
  -3  -9  14       15.14      -11.57     22.88 o
  -2  -9  14      274.73      294.41     42.79 o
  -1  -9  14     1987.99     2050.84     82.34 o
   0  -9  14        3.93       -3.13      7.08 o
   1  -9  14        3.83        1.26      3.50 o
   2  -9  14      366.52      331.49     31.99 o
  -5  -8  14      248.94      320.44    140.51 o
  -4  -8  14       84.20       29.44     30.09 o
  -3  -8  14     2446.01     2711.94    101.33 o
  -2  -8  14    11534.63    12773.71    295.66 o
  -1  -8  14     5278.67     5879.75    138.25 o
   0  -8  14     1668.37     1776.67     41.03 o
   1  -8  14      479.76      468.29     54.82 o
   2  -8  14       22.16        8.92      4.40 o
   3  -8  14     1028.67     1290.02     55.83 o
  -5  -7  14      208.97      107.08     51.29 o
  -4  -7  14     1336.75     1446.91    121.27 o
  -3  -7  14     5239.76     5626.93    191.02 o
  -2  -7  14     1577.77     1665.26     55.70 o
  -1  -7  14     3526.40     3764.25    211.85 o
   0  -7  14      199.62      161.51     17.32 o
   1  -7  14       70.17      108.41     11.01 o
   2  -7  14      780.76      774.68     38.77 o
   3  -7  14       94.58       69.10     15.41 o
  -5  -6  14      488.78      527.74    227.18 o
  -4  -6  14      758.96      722.42    210.18 o
  -3  -6  14     1358.58     1426.52    319.95 o
  -2  -6  14       88.50       80.32     17.04 o
  -1  -6  14     3116.97     3405.30    187.57 o
   0  -6  14     1118.77     1167.69     40.55 o
   1  -6  14      554.79      525.24     58.38 o
   2  -6  14     3389.33     3831.69     63.76 o
   4  -6  14       86.62       82.31     30.20 o
  -5  -5  14     1185.35     1381.92    188.71 o
  -4  -5  14     3331.77     3743.30    175.82 o
  -3  -5  14      723.68      735.22    160.90 o
  -2  -5  14     1004.82     1075.56     50.20 o
  -1  -5  14      133.08      137.17     17.45 o
   0  -5  14      827.23      920.74     25.78 o
   1  -5  14      892.23      797.21     40.83 o
   2  -5  14     7011.69     7116.95    515.95 o
   3  -5  14        0.21       -9.10     13.63 o
   4  -5  14      265.09      197.02     73.01 o
  -5  -4  14      224.45      212.29     76.15 o
  -4  -4  14      935.11      979.91     76.20 o
  -3  -4  14      189.47      166.63     33.46 o
  -2  -4  14       25.77       10.57      8.05 o
  -1  -4  14      132.55      116.02     17.07 o
   0  -4  14      307.80      285.09     36.50 o
   1  -4  14     1947.62     1911.18     70.06 o
   2  -4  14     3289.42     3019.40    126.20 o
   3  -4  14     4703.06     5138.59    303.42 o
   4  -4  14      152.84      149.99     43.25 o
   5  -4  14        5.40       17.02     17.67 o
  -5  -3  14      845.29      916.99    177.68 o
  -4  -3  14     1441.01     1465.95    177.34 o
  -3  -3  14     1434.47     1358.09     83.92 o
  -2  -3  14       10.92       14.16      6.37 o
  -1  -3  14     2921.44     3002.57     74.80 o
   0  -3  14     1111.59     1093.22     53.59 o
   1  -3  14     4062.77     3992.15     58.37 o
   2  -3  14     1564.95     1367.86    126.07 o
   3  -3  14     1409.29     1491.28     54.43 o
   4  -3  14       11.58       11.58      9.11 o
   5  -3  14       78.80       82.66     26.75 o
  -5  -2  14      836.04      890.27     78.38 o
  -4  -2  14      464.17      523.16    150.31 o
  -3  -2  14       14.30       11.70     21.65 o
  -2  -2  14      683.15      638.65     31.85 o
  -1  -2  14        6.32        9.16      7.07 o
   0  -2  14     2662.09     2625.35     41.37 o
   1  -2  14        0.24       42.81     13.19 o
   2  -2  14       10.24       25.93      9.11 o
   3  -2  14     1053.71      935.78     45.59 o
   4  -2  14     1112.55     1001.44     71.95 o
   5  -2  14      230.76      268.38     76.51 o
   6  -2  14        7.13        4.22     12.67 o
  -5  -1  14      315.21      394.62    133.66 o
  -4  -1  14     1702.21     1767.87     93.85 o
  -3  -1  14      499.61      472.00    131.31 o
  -2  -1  14     1683.19     1710.96     62.83 o
  -1  -1  14     1645.50     1547.27     41.23 o
   0  -1  14     5788.68     5964.25     56.81 o
   1  -1  14     3590.06     3856.01     90.65 o
   2  -1  14       56.00       51.33     13.05 o
   3  -1  14      374.40      356.62     53.50 o
   4  -1  14      123.38       96.84     28.11 o
   5  -1  14       14.18       -3.46     22.77 o
   6  -1  14       52.59       76.74     29.15 o
  -5   0  14      578.52      517.28    207.82 o
  -4   0  14     1302.44     1269.68    160.64 o
  -3   0  14     2181.61     2309.82    103.44 o
  -2   0  14      160.49      118.48     21.43 o
  -1   0  14    11376.47    11246.70    237.97 o
   0   0  14        8.15       14.63      7.88 o
   1   0  14      254.63      180.37     38.78 o
   2   0  14      121.80      143.06     28.87 o
   3   0  14      469.79      480.01     74.91 o
   4   0  14      159.63      122.62     25.73 o
   5   0  14       12.14       34.52     21.45 o
   6   0  14      193.86      163.51     37.95 o
  -5   1  14      917.68      951.89    315.57 o
  -4   1  14      324.86      367.42     91.11 o
  -3   1  14      253.02      248.64     67.17 o
  -2   1  14     5595.55     5475.97     96.07 o
  -1   1  14        2.90       38.48     10.70 o
   0   1  14     9655.00    10296.84    130.31 o
   1   1  14      178.10      149.43     20.87 o
   2   1  14      858.89      870.78     55.01 o
   3   1  14      152.86      153.60     20.15 o
   4   1  14        6.97        6.24      9.93 o
   5   1  14        2.95      -25.87     25.87 o
   6   1  14        2.65       18.44     11.09 o
  -5   2  14      182.11      172.76     55.94 o
  -4   2  14       67.46       55.49     38.24 o
  -3   2  14     3286.79     3060.29    111.07 o
  -2   2  14     1413.39     1323.88     44.69 o
  -1   2  14    26603.00    27799.79    196.13 o
   0   2  14      782.42      850.60     49.22 o
   1   2  14     2915.32     3460.49     53.73 o
   2   2  14       28.12       -7.75     15.28 o
   3   2  14     2428.25     2567.78     98.83 o
   4   2  14       59.26       49.25     13.20 o
   5   2  14       23.93       34.38     28.86 o
   6   2  14       52.81       33.48     34.65 o
  -5   3  14       12.56       26.77     25.53 o
  -4   3  14      256.27      252.91     79.61 o
  -3   3  14      515.61      542.68    155.63 o
  -2   3  14     1697.53     1574.43     42.73 o
  -1   3  14     2747.67     3115.63     49.38 o
   0   3  14     3976.66     4388.26     66.85 o
   2   3  14     3557.72     3535.22     73.53 o
   3   3  14     1244.88     1466.78     74.69 o
   4   3  14       98.26       75.12     14.56 o
   5   3  14       59.45       29.06     29.31 o
   6   3  14      394.89      329.92    150.98 o
  -5   4  14      126.73      167.62     74.49 o
  -4   4  14      809.15      788.40     67.55 o
  -3   4  14      752.80      712.56     60.43 o
  -2   4  14      366.54      519.14     68.57 o
  -1   4  14     2754.80     2860.73     47.96 o
   0   4  14      577.90      516.82     66.68 o
   1   4  14     1182.12     1334.99     45.72 o
   2   4  14      486.98      513.62    108.11 o
   3   4  14     1834.88     1817.25     77.64 o
   4   4  14       21.13       16.13     10.03 o
   5   4  14      192.94      187.11     46.49 o
  -5   5  14      578.00      654.22     72.29 o
  -4   5  14      858.35      796.04    107.03 o
  -3   5  14      441.86      388.87    112.06 o
  -2   5  14      411.83      406.42     59.44 o
  -1   5  14     2769.81     2766.27     50.39 o
   0   5  14       49.77       45.34     15.62 o
   1   5  14     2145.04     2266.51     54.13 o
   2   5  14      116.01      113.70     23.87 o
   3   5  14      141.05      150.57     54.50 o
   4   5  14     3374.52     3181.95    271.28 o
   5   5  14       38.56        2.07     15.50 o
   6   5  14      904.28     1101.79    216.55 o
  -5   6  14       20.21       40.87     32.52 o
  -4   6  14       38.86       31.44     30.34 o
  -3   6  14      725.21      565.56    203.57 o
  -2   6  14        0.03       26.85     12.11 o
  -1   6  14      179.54      210.05     34.32 o
   0   6  14     2040.88     1900.97     48.91 o
   1   6  14      155.51      141.95     22.97 o
   2   6  14       82.49       57.02     21.01 o
   3   6  14     2456.13     2318.49    109.23 o
   4   6  14       18.68        4.17      8.33 o
   5   6  14       20.89       34.56     33.96 o
   6   6  14        3.26       28.12     34.11 o
  -5   7  14        0.34       -6.60     30.14 o
  -4   7  14      514.36      500.28    191.11 o
  -3   7  14     1157.90     1092.42     70.54 o
  -2   7  14      246.61      228.25     26.94 o
  -1   7  14      896.52      942.06     40.18 o
   0   7  14      340.59      317.04     45.53 o
   1   7  14       50.96       61.70     20.53 o
   2   7  14     3449.83     3269.42    110.44 o
   3   7  14      630.59      659.54    174.47 o
   4   7  14      888.33      846.04     95.58 o
   5   7  14      218.67      183.18     87.49 o
   6   7  14       25.41       17.76     18.77 o
  -5   8  14      485.18      439.22    203.37 o
  -4   8  14      535.49      511.75    221.16 o
  -3   8  14      315.94      210.33     69.28 o
  -2   8  14     2507.33     2677.73    104.39 o
  -1   8  14     1158.13     1379.77     42.66 o
   0   8  14       70.23       66.92     20.81 o
   1   8  14     2153.42     2063.07     62.98 o
   2   8  14     4995.10     4752.21    189.52 o
   3   8  14      169.41       80.98     47.03 o
   4   8  14       79.88       54.07     11.72 o
   5   8  14        4.55       20.62     34.63 o
  -5   9  14      370.43      314.13    141.01 o
  -4   9  14      430.85      417.25    157.85 o
  -3   9  14     1738.30     1975.53     94.01 o
  -2   9  14     1678.61     1755.11     75.55 o
  -1   9  14      209.74      158.15     24.18 o
   0   9  14      997.44     1141.11     65.12 o
   1   9  14     2473.28     2309.28     64.24 o
   2   9  14      126.33       79.23     40.22 o
   3   9  14        0.06       -2.18     14.96 o
   4   9  14        8.34       22.68     13.47 o
   5   9  14      186.70      179.84     76.56 o
  -5  10  14      383.94      315.18    141.75 o
  -4  10  14       60.98       60.16     40.27 o
  -3  10  14       28.52       44.94     38.09 o
  -2  10  14       54.51       22.28     40.58 o
  -1  10  14     1795.19     2162.73     57.08 o
   0  10  14       49.31       42.93     11.67 o
   1  10  14       96.00       85.66     26.63 o
   2  10  14     2329.77     2496.24    118.62 o
   3  10  14     4190.57     4622.41    167.84 o
   4  10  14        2.59       -9.66     32.29 o
   5  10  14      180.22      145.68     58.93 o
  -5  11  14       56.50       77.75     45.27 o
  -4  11  14       90.59       92.25     41.84 o
  -3  11  14      949.66      897.63    269.82 o
  -2  11  14      177.33      156.84     36.14 o
  -1  11  14     1004.19      819.58     64.80 o
   0  11  14       25.91        1.26      7.80 o
   1  11  14     2461.02     2564.63     69.27 o
   2  11  14     2109.28     2127.74    151.70 o
   3  11  14      168.47      196.32     39.97 o
   4  11  14       12.59       12.15     26.66 o
   5  11  14        0.01        6.78     22.66 o
  -5  12  14      281.95      202.52    134.81 o
  -4  12  14     1286.22     1749.88     99.66 o
  -3  12  14        8.61       19.43     15.43 o
  -2  12  14      538.71      575.69    111.34 o
  -1  12  14      228.03      211.32     28.13 o
   0  12  14     1873.04     2124.03     83.05 o
   1  12  14      822.46      973.04     51.19 o
   2  12  14      200.79      167.55     55.92 o
   3  12  14     1145.75     1345.18    161.83 o
   4  12  14      263.47      291.02     79.83 o
   5  12  14      813.88      750.65    296.59 o
  -5  13  14      127.69      110.17     71.59 o
  -4  13  14      240.38      214.60     87.56 o
  -3  13  14     1299.25     1275.67    104.78 o
  -2  13  14     1433.25     1601.86     89.81 o
  -1  13  14       84.39      108.17     21.58 o
   0  13  14     1556.90     1679.05     60.85 o
   1  13  14     3948.43     4074.70    171.78 o
   2  13  14      134.94      101.93     45.50 o
   3  13  14       16.80       18.82     16.91 o
   4  13  14     1153.38     1471.50    181.25 o
   5  13  14       45.52       72.65     33.42 o
  -4  14  14       43.47        6.18     20.77 o
  -3  14  14       74.05       75.57     34.79 o
  -2  14  14        0.09      -16.30     31.84 o
  -1  14  14      843.30      829.19     62.96 o
   0  14  14     2302.42     2499.86    164.96 o
   1  14  14      175.08      115.37     38.26 o
   2  14  14      940.74      880.68    256.24 o
   3  14  14      523.05      612.20    104.49 o
   4  14  14      378.26      342.02    168.83 o
  -4  15  14      291.42      194.88     96.77 o
  -3  15  14      362.72      208.36     60.75 o
  -2  15  14      475.63      435.54    114.24 o
  -1  15  14      453.88      491.38    109.06 o
   0  15  14      292.54      247.02     35.89 o
   1  15  14      454.80      402.96    104.94 o
   2  15  14     1325.54     1439.25    129.24 o
   3  15  14       73.12       61.75     14.73 o
   4  15  14     1826.76     2132.03    118.71 o
  -3  16  14      567.43      446.18    195.17 o
  -2  16  14      143.74      140.66     49.94 o
  -1  16  14       50.36       64.50     21.89 o
   0  16  14       67.35       34.59     19.37 o
   1  16  14      350.45      391.09     66.99 o
   2  16  14       17.31       -3.23     32.85 o
   3  16  14      848.42      889.75    112.64 o
   4  16  14      225.01      194.59     84.71 o
  -3  17  14       86.66       52.10     35.73 o
  -2  17  14      656.97      665.43     88.16 o
  -1  17  14      480.55      568.98    111.67 o
   0  17  14      242.98      237.90     42.22 o
   1  17  14       16.51       14.51     11.48 o
   2  17  14       40.87       29.22     24.95 o
   3  17  14        5.39      -11.41     28.52 o
   4  17  14        7.37       17.54     26.43 o
  -3  18  14        8.31        6.89     14.01 o
  -2  18  14      556.60      564.94     79.85 o
  -1  18  14      753.33      929.49     63.43 o
   0  18  14      191.32      288.41     62.67 o
   1  18  14     1092.80     1372.73     79.30 o
   2  18  14      136.70      160.69     34.16 o
   3  18  14      738.22      669.56    288.37 o
   4  18  14       90.09       52.28     31.48 o
  -2  19  14      536.82      326.68    114.93 o
  -1  19  14      183.50      217.51     38.97 o
   0  19  14      370.37      346.78     66.65 o
   1  19  14       20.30       31.35     10.94 o
   2  19  14      383.79      244.56     79.22 o
   3  19  14      333.53      201.42    122.57 o
  -1  20  14        4.71        6.53     10.50 o
   0  20  14       34.25       44.01     10.16 o
   1  20  14      541.33      645.43     76.72 o
   2  20  14        2.70        4.15     12.65 o
   3  20  14      259.23      238.18    138.20 o
  -1  21  14      257.06      173.54     57.81 o
   0  21  14      729.33      946.31    144.06 o
   1  21  14      405.47      344.24     52.25 o
   2  21  14       53.30       48.75     28.41 o
   3  21  14       33.06       63.96     34.67 o
   0  22  14     1057.92     1254.85    175.65 o
   1  22  14      614.51      551.32    103.66 o
   2  22  14      526.59      385.04    159.88 o
   1  23  14       40.30       13.96     12.09 o
   1  24  14       17.03       36.16     12.68 o
  -4 -18  15        3.01       -0.92     24.05 o
  -4 -17  15      108.54       94.32     52.35 o
  -3 -17  15       79.23      100.07     49.05 o
  -4 -16  15      160.13       85.99     56.88 o
  -3 -16  15      664.74      520.40    204.43 o
  -2 -16  15      100.11       72.63     35.41 o
  -4 -15  15      245.41      200.43     48.57 o
  -3 -15  15      634.40      536.16    193.40 o
  -2 -15  15        2.47       -2.56     20.57 o
  -1 -15  15       16.50       11.30      9.18 o
  -4 -14  15      304.32      308.61    120.24 o
  -3 -14  15       14.23        7.59     13.68 o
  -2 -14  15      847.50      842.81     73.30 o
  -1 -14  15        6.91       34.34     14.06 o
  -5 -13  15        0.06       -0.58     15.05 o
  -4 -13  15        6.89       -1.68     33.33 o
  -3 -13  15        6.61        7.86     13.74 o
  -2 -13  15      441.85      495.11     51.51 o
  -1 -13  15        0.86        2.29      3.13 o
  -5 -12  15       44.15       22.68     17.67 o
  -4 -12  15       20.10       26.27     30.41 o
  -3 -12  15       62.38       70.36     29.53 o
  -2 -12  15      145.04      135.86     21.40 o
  -1 -12  15      513.24      507.27     61.40 o
   0 -12  15       58.31       50.14     22.81 o
  -5 -11  15        0.82       -9.68     16.87 o
  -4 -11  15        0.48        6.20     18.82 o
  -3 -11  15       34.83       16.71     14.19 o
  -2 -11  15        0.28        5.53     12.01 o
  -1 -11  15        0.00        1.63      4.34 o
   0 -11  15     1478.18     1480.38     37.06 o
   1 -11  15      568.10      508.41     47.56 o
  -5 -10  15       58.29       56.52     42.22 o
  -4 -10  15        6.60        9.32     15.14 o
  -3 -10  15        1.37       -4.20     21.90 o
  -2 -10  15       24.05        9.61     11.64 o
  -1 -10  15      282.87      231.81     34.63 o
   0 -10  15      223.47      203.77     24.93 o
   1 -10  15       82.43       86.88     15.59 o
   2 -10  15      121.05       74.09     13.91 o
  -5  -9  15      104.72       57.74     34.65 o
  -4  -9  15      345.41      335.44    144.20 o
  -3  -9  15      427.15      417.18    121.67 o
  -2  -9  15      203.55      209.39     27.82 o
  -1  -9  15       41.62       41.01     10.07 o
   0  -9  15        4.43        4.94      7.10 o
   1  -9  15      369.13      367.70     61.22 o
   2  -9  15      148.89       85.77     17.07 o
  -5  -8  15       16.82       -0.72     33.17 o
  -4  -8  15      652.45      708.25     83.99 o
  -3  -8  15     2156.23     2196.75    134.14 o
  -2  -8  15     1475.03     1620.94     65.36 o
  -1  -8  15       60.78       64.57     11.92 o
   0  -8  15       95.59       79.41     11.92 o
   1  -8  15        0.44       -7.75      7.75 o
   2  -8  15      194.85      185.99     23.82 o
   3  -8  15      222.36      234.45     33.02 o
  -5  -7  15      224.82      211.55     65.89 o
  -4  -7  15      817.50      742.36     64.36 o
  -3  -7  15     2155.38     2256.71     95.69 o
  -2  -7  15       50.89       65.83     19.05 o
  -1  -7  15       22.08        8.27      9.95 o
   0  -7  15     1548.09     1616.38     46.65 o
   1  -7  15      121.54      112.99     14.43 o
   2  -7  15       25.27       23.83      9.96 o
   3  -7  15      232.90      199.97     28.93 o
  -5  -6  15      338.79      328.08     52.03 o
  -4  -6  15      790.62      767.58    172.36 o
  -3  -6  15      936.48      945.38     90.57 o
  -2  -6  15     2517.67     2739.83     85.95 o
  -1  -6  15      367.93      386.20     58.81 o
   0  -6  15      538.78      602.66     50.01 o
   1  -6  15        2.14        2.49      5.91 o
   2  -6  15      143.15      183.63     26.02 o
   3  -6  15      146.88      149.15     21.10 o
   4  -6  15       22.45       32.83     11.16 o
  -5  -5  15      117.55      130.97     58.50 o
  -4  -5  15      534.77      541.64    116.62 o
  -3  -5  15      102.12      105.53     42.67 o
  -2  -5  15     2416.73     2571.65    101.99 o
  -1  -5  15      900.60      914.65     36.86 o
   0  -5  15        7.73        8.44      6.25 o
   1  -5  15       52.35       42.99      9.11 o
   2  -5  15      426.92      398.79     79.61 o
   3  -5  15       10.15       19.72     11.00 o
  -5  -4  15      257.59      279.90     91.96 o
  -4  -4  15      229.09      234.63     75.48 o
  -3  -4  15      151.60      128.43     56.23 o
  -2  -4  15     3664.55     3920.05     91.08 o
  -1  -4  15       28.63       25.43      8.12 o
   0  -4  15      307.32      315.61     37.00 o
   1  -4  15      232.58      197.29     44.75 o
   2  -4  15     1494.51     1628.59     77.90 o
   3  -4  15      522.93      455.42     89.73 o
   4  -4  15       10.76       22.26     10.83 o
   5  -4  15        0.53       -7.99     18.80 o
  -5  -3  15     1393.73     1159.28    375.53 o
  -4  -3  15      112.56       93.74     40.18 o
  -3  -3  15     1137.51     1272.64     81.61 o
  -2  -3  15     2758.96     2946.04     83.89 o
  -1  -3  15      414.74      419.83     61.22 o
   0  -3  15      752.08      807.97     42.37 o
   1  -3  15      511.20      487.34     77.01 o
   2  -3  15     2723.10     2778.89     83.46 o
   3  -3  15      197.21      185.10     26.46 o
   4  -3  15      569.29      467.20     99.78 o
   5  -3  15       16.35        3.84     14.04 o
  -5  -2  15       95.04      137.95     52.95 o
  -4  -2  15      390.02      412.04    105.66 o
  -3  -2  15      476.26      532.32    161.33 o
  -2  -2  15     1098.04     1226.12     54.71 o
  -1  -2  15      427.63      486.10     51.66 o
   0  -2  15      965.47      957.19     34.23 o
   1  -2  15     1920.97     1933.98     81.48 o
   2  -2  15     2182.25     2158.54     74.75 o
   3  -2  15      214.16      174.04     29.66 o
   4  -2  15        7.94        4.73      7.90 o
   5  -2  15      144.73      132.20     53.78 o
  -5  -1  15       14.53       12.10     15.72 o
  -4  -1  15       31.73       26.25     25.85 o
  -3  -1  15       11.04        9.70     24.05 o
  -2  -1  15       38.46       34.22     11.70 o
  -1  -1  15      217.57      212.82     29.82 o
   0  -1  15     1138.92     1167.69     42.11 o
   1  -1  15     2335.60     2356.46     49.75 o
   2  -1  15     1766.09     1892.44     89.70 o
   3  -1  15      184.29      149.70     20.94 o
   4  -1  15      728.30      664.74    202.30 o
   5  -1  15      815.04      800.73    260.28 o
   6  -1  15      109.48      110.04     60.66 o
  -5   0  15       38.99       19.94     15.43 o
  -4   0  15       62.11       22.32     28.54 o
  -3   0  15      600.21      635.22    180.49 o
  -2   0  15       85.41       58.31     14.08 o
  -1   0  15        0.47        6.85      9.14 o
   0   0  15       48.55       39.12     11.41 o
   1   0  15      329.25      351.88     35.46 o
   2   0  15     1057.16     1183.60     40.84 o
   3   0  15       66.06       58.89     15.00 o
   4   0  15     1368.79     1506.35    340.43 o
   5   0  15      507.41      502.59    170.02 o
   6   0  15        0.04      -22.82     28.77 o
  -5   1  15       83.11      101.55     34.43 o
  -4   1  15      763.32      759.97    255.09 o
  -3   1  15       12.24       20.73     24.48 o
  -2   1  15        2.39        9.09      7.89 o
  -1   1  15      198.20      221.33     38.63 o
   0   1  15        9.78       11.06      9.63 o
   1   1  15     1771.72     1962.78     47.78 o
   2   1  15       43.13       42.24     13.45 o
   3   1  15        5.20       13.07      9.80 o
   4   1  15      976.88     1050.13    310.48 o
   5   1  15       94.61       97.80     36.00 o
   6   1  15        3.52        0.45     15.29 o
  -5   2  15      120.49      115.32     45.25 o
  -4   2  15       90.84       45.61     26.72 o
  -3   2  15      586.72      516.06    171.98 o
  -2   2  15     1646.50     1572.49     45.47 o
  -1   2  15      945.75      995.27     47.69 o
   0   2  15      340.95      397.50     52.84 o
   1   2  15       23.96       36.06     20.99 o
   2   2  15      202.85      214.82     45.52 o
   3   2  15       78.37       92.58     16.94 o
   4   2  15       20.96       24.59      9.59 o
   5   2  15        6.55       12.49     18.91 o
   6   2  15        0.07       31.96     18.01 o
  -5   3  15      224.37      236.70    117.52 o
  -4   3  15       27.72       19.31     19.49 o
  -3   3  15     3872.69     3705.06    144.15 o
  -2   3  15     1187.71     1177.85     52.13 o
  -1   3  15       17.84       28.91     14.45 o
   0   3  15     1533.94     1574.71     48.46 o
   1   3  15      907.10      927.17     39.38 o
   2   3  15      189.79      192.24     45.75 o
   3   3  15       35.72       18.12     14.69 o
   4   3  15      191.68      114.24     21.86 o
   5   3  15       44.84       11.92     16.08 o
   6   3  15       43.79       32.74     17.36 o
  -5   4  15      128.52       56.66     46.98 o
  -4   4  15       57.84       63.73     25.56 o
  -3   4  15     3955.72     3967.71    130.92 o
  -2   4  15     5534.24     5702.61    111.03 o
  -1   4  15      171.66      187.61     22.26 o
   0   4  15        9.17        4.91     10.00 o
   1   4  15     1911.59     2094.49     59.50 o
   2   4  15      928.78      897.79     57.58 o
   3   4  15      750.86      614.07    131.64 o
   4   4  15     1261.65     1354.32    208.39 o
   5   4  15       12.99       23.54     28.57 o
   6   4  15       10.74        3.10     15.11 o
  -5   5  15       14.38       10.73     15.25 o
  -4   5  15      117.66       82.48     37.59 o
  -3   5  15     3031.37     3085.89    116.31 o
  -2   5  15     3094.45     3199.81     98.26 o
  -1   5  15       73.15       89.78     15.33 o
   0   5  15        0.40      -13.24     13.24 o
   1   5  15     1294.34     1261.54     46.48 o
   2   5  15     1606.82     1611.83     84.35 o
   3   5  15      344.99      361.42     85.34 o
   4   5  15       13.72       -0.29      8.94 o
   5   5  15        2.27       31.26     28.05 o
   6   5  15       52.48       44.04     26.32 o
  -5   6  15       29.09       60.63     36.29 o
  -4   6  15        4.58       -5.77     30.72 o
  -3   6  15      992.83      992.51    123.22 o
  -2   6  15      893.32      831.94     58.40 o
  -1   6  15      306.94      296.32     36.10 o
   0   6  15      154.53      206.67     33.04 o
   1   6  15     1864.24     1908.55     56.57 o
   2   6  15     2865.75     2945.55     75.08 o
   3   6  15        7.71       -5.32     31.44 o
   4   6  15      480.22      504.01     96.16 o
   5   6  15      367.91      361.42    122.57 o
   6   6  15      486.37      371.66    192.84 o
  -5   7  15       38.65       44.73     26.61 o
  -4   7  15       27.06       29.89     24.79 o
  -3   7  15      638.11      635.94    209.34 o
  -2   7  15      361.76      373.76     68.24 o
  -1   7  15      619.49      629.56     38.89 o
   0   7  15      152.28      200.83     29.99 o
   1   7  15      503.05      491.67     70.07 o
   2   7  15      794.04      841.49    231.85 o
   3   7  15       39.10       85.63     26.84 o
   4   7  15      162.39      186.73     67.89 o
   5   7  15      877.87      897.25    176.49 o
  -5   8  15       40.97       34.27     15.43 o
  -4   8  15       63.55       24.48     23.76 o
  -3   8  15      245.82      232.57     80.08 o
  -2   8  15      113.25      103.45     40.78 o
  -1   8  15      618.00      593.57     45.03 o
   0   8  15       85.43       94.18     22.91 o
   1   8  15      104.26       96.54     14.40 o
   2   8  15      441.79      464.88    138.16 o
   3   8  15      125.16      133.35     30.05 o
   4   8  15      657.37      598.73    187.90 o
   5   8  15      696.07      661.88    237.19 o
  -5   9  15       70.40       79.41     31.80 o
  -4   9  15      120.70      115.23     40.67 o
  -3   9  15      244.86      219.36     91.47 o
  -2   9  15     2746.83     2753.93     83.05 o
  -1   9  15        4.09       -0.50     13.86 o
   0   9  15       78.49       85.54     17.61 o
   1   9  15      133.18      156.86     50.67 o
   2   9  15      538.49      516.92    171.37 o
   3   9  15      126.17      103.91     47.23 o
   4   9  15      909.03     1000.73     90.41 o
   5   9  15       87.82       71.59     29.85 o
  -5  10  15      156.07       74.87     31.04 o
  -4  10  15      102.57       88.91     39.52 o
  -3  10  15     1182.46     1162.29     77.79 o
  -2  10  15     1139.14     1194.11     95.66 o
  -1  10  15       11.49       15.39     13.25 o
   0  10  15       28.67       38.66     25.14 o
   1  10  15     1056.16     1106.90     56.49 o
   2  10  15      616.30      675.62     80.40 o
   3  10  15      569.91      611.71    143.66 o
   4  10  15      261.11      209.19     82.80 o
   5  10  15        0.37       33.73     22.39 o
  -5  11  15      475.95      349.32    209.50 o
  -4  11  15      299.66      266.07    102.99 o
  -3  11  15        0.30       -4.47     29.33 o
  -2  11  15       88.39       65.14     17.97 o
  -1  11  15      684.74      791.03     60.68 o
   0  11  15      443.41      575.88     50.33 o
   1  11  15      517.98      636.86    118.43 o
   2  11  15     1673.92     1722.59     92.75 o
   3  11  15      691.51      765.49    145.61 o
   4  11  15        2.06        5.73     18.98 o
   5  11  15       60.85       68.52     34.49 o
  -5  12  15      130.96       54.66     40.74 o
  -4  12  15        0.94       -7.55     30.36 o
  -3  12  15     1363.19     1281.87     81.54 o
  -2  12  15      415.07      462.13     64.73 o
  -1  12  15      171.89      182.38     37.05 o
   0  12  15        5.02       25.66      9.93 o
   1  12  15       22.72       14.38     21.70 o
   2  12  15     1400.27     1493.35     87.61 o
   3  12  15      252.82      294.39     92.25 o
   4  12  15      131.31      152.82     57.96 o
   5  12  15      184.53      206.99     87.34 o
  -5  13  15       48.78       51.81     35.30 o
  -4  13  15       20.48       14.39     25.08 o
  -3  13  15      198.51      215.68     97.73 o
  -2  13  15       91.74       80.84     19.38 o
  -1  13  15      129.64      122.58     22.18 o
   0  13  15       27.62       50.75     18.57 o
   1  13  15     1038.96     1121.68     83.12 o
   2  13  15       68.68       56.70     27.22 o
   3  13  15        0.46        3.21     10.13 o
   4  13  15      203.82      191.18     58.25 o
   5  13  15      130.11       88.23     48.06 o
  -4  14  15      222.18      173.64     75.01 o
  -3  14  15        0.21      -27.67     27.67 o
  -2  14  15       25.41       26.14     14.86 o
  -1  14  15        0.77        0.31     15.95 o
   0  14  15        0.49       17.96     14.85 o
   1  14  15      635.41      626.27    115.16 o
   2  14  15        8.29       34.02     19.52 o
   3  14  15      350.01      364.75     87.36 o
   4  14  15       29.49       31.87     17.63 o
  -4  15  15      244.79      132.56     56.46 o
  -3  15  15      110.74      112.85     45.52 o
  -2  15  15        8.66       -4.16     21.73 o
  -1  15  15      471.40      449.22     95.76 o
   0  15  15       55.80       75.52     23.44 o
   1  15  15      261.30      247.22     58.81 o
   2  15  15        5.65       -6.02     30.56 o
   3  15  15      390.27      394.46    133.55 o
   4  15  15       11.81       -3.39     18.06 o
  -4  16  15       96.18       56.59     24.97 o
  -3  16  15        5.63       26.52     29.46 o
  -2  16  15       20.71       26.06     11.62 o
  -1  16  15      888.86      931.34    109.38 o
   0  16  15       27.70       33.91     15.65 o
   1  16  15      642.05      783.35     65.68 o
   2  16  15        1.49      -34.49     34.49 o
   3  16  15       13.28       23.87     25.15 o
   4  16  15      136.14      100.43     28.99 o
  -3  17  15      137.56       65.87     46.44 o
  -2  17  15      441.53      349.82     98.37 o
  -1  17  15      106.61       98.79     26.68 o
   0  17  15       78.35       59.45     11.65 o
   1  17  15       18.09       29.24     11.05 o
   2  17  15       20.52       13.61     13.03 o
   3  17  15        1.34       30.70     32.25 o
   4  17  15      107.59       59.96     43.16 o
  -3  18  15        0.28        7.01     15.54 o
  -2  18  15       51.83       43.33     11.27 o
  -1  18  15      247.89      205.00     30.79 o
   0  18  15       53.18       46.89     11.24 o
   1  18  15       17.11        5.60     15.48 o
   2  18  15      113.39       73.88     32.43 o
   3  18  15      105.07      130.66     50.44 o
  -2  19  15      115.04       79.02     20.20 o
  -1  19  15        4.10        1.86      9.34 o
   0  19  15      117.28       80.75     22.73 o
   1  19  15       11.86      -11.11     16.25 o
   2  19  15      216.88      161.26     43.35 o
   3  19  15        6.25        0.67     15.50 o
  -2  20  15       26.77        4.63     10.69 o
  -1  20  15        7.98        8.13      8.38 o
   0  20  15       64.83       85.26     18.31 o
   1  20  15        1.08       -6.07     14.89 o
   2  20  15       17.97       30.28     13.63 o
   3  20  15       91.26       99.22     47.16 o
  -1  21  15       29.30       19.36     12.37 o
   0  21  15      133.17      105.10     22.08 o
   1  21  15       67.81       52.11     13.15 o
   2  21  15       30.97       31.38     12.94 o
   0  22  15       86.86       49.18     24.58 o
   1  22  15       44.03       35.57     14.35 o
   2  22  15       44.46       33.76     20.58 o
   0  23  15       12.37       26.49     11.92 o
   1  23  15      143.30       93.53     20.74 o
   1  24  15        1.39       -8.42     16.46 o
  -4 -17  16       23.90       34.38     21.54 o
  -4 -16  16        2.10      -12.17     30.52 o
  -3 -16  16      163.95       98.61     48.62 o
  -2 -16  16      334.58      311.82     58.68 o
  -4 -15  16       90.38       74.69     39.46 o
  -3 -15  16        5.32       11.48     16.42 o
  -2 -15  16      153.60      143.84     40.40 o
  -4 -14  16        0.15        5.48     16.80 o
  -3 -14  16       82.44       53.69     24.03 o
  -2 -14  16      455.90      376.22    143.23 o
  -1 -14  16        1.35       -6.51     12.44 o
  -4 -13  16      582.93      395.31    228.05 o
  -3 -13  16       34.00       25.15     23.40 o
  -2 -13  16      574.05      572.05     71.32 o
  -1 -13  16      403.44      311.46     53.85 o
   0 -13  16       83.38       86.28     33.64 o
  -4 -12  16      207.54      226.21     93.78 o
  -3 -12  16       15.57       27.22     27.17 o
  -2 -12  16      547.94      462.99     75.66 o
  -1 -12  16     1646.97     2184.24    107.80 o
   0 -12  16      940.54     1034.59     63.69 o
  -5 -11  16     1001.79      991.59     86.24 o
  -4 -11  16      293.50      252.44     61.35 o
  -3 -11  16     1049.22     1040.12    135.64 o
  -2 -11  16      502.01      499.56     54.98 o
  -1 -11  16      166.36      124.16     19.41 o
   0 -11  16     1076.54     1124.85     55.33 o
   1 -11  16      194.63      115.92     20.46 o
  -5 -10  16       88.30      102.13     44.17 o
  -4 -10  16      314.63      282.24     91.47 o
  -3 -10  16      233.59      208.51     61.60 o
  -2 -10  16     1004.65     1073.00     67.47 o
  -1 -10  16      971.30     1139.07     45.66 o
   0 -10  16      294.25      179.12     30.73 o
   1 -10  16      297.06      185.11     29.97 o
   2 -10  16      491.06      533.18     60.18 o
  -5  -9  16       53.50       41.70     32.27 o
  -4  -9  16      238.82      266.68     92.61 o
  -3  -9  16       92.38       32.34     27.44 o
  -2  -9  16      539.64      409.09     64.61 o
  -1  -9  16        0.69      -11.21     11.21 o
   0  -9  16       66.58       67.23     11.91 o
   1  -9  16     2489.19     2816.96     54.67 o
   2  -9  16     1392.27     1628.02     56.60 o
  -5  -8  16      343.06      301.91    128.21 o
  -4  -8  16       21.23        7.01     11.14 o
  -3  -8  16       19.55        6.58     18.98 o
  -2  -8  16     1604.25     1554.69     64.88 o
  -1  -8  16       27.09       24.97     11.18 o
   0  -8  16     1069.52     1117.71     38.70 o
   1  -8  16      624.05      736.17     52.99 o
   2  -8  16      284.68      283.10     37.70 o
   3  -8  16     1425.07     1796.78    107.38 o
  -5  -7  16        1.28      -35.39     35.39 o
  -4  -7  16       71.28       77.34     42.98 o
  -3  -7  16       17.52      -16.73     26.32 o
  -2  -7  16     5640.78     6383.92    142.94 o
  -1  -7  16       51.92       50.49     12.25 o
   0  -7  16       85.55       73.42     14.55 o
   1  -7  16       54.06       33.88     11.10 o
   2  -7  16     5596.70     6259.26    152.27 o
  -5  -6  16      223.06      236.59    107.30 o
  -4  -6  16     1118.29     1069.85    275.39 o
  -3  -6  16      792.31      741.53     68.45 o
  -2  -6  16      869.27      816.54     50.82 o
  -1  -6  16     5159.44     5800.11    115.69 o
   0  -6  16     1028.67     1141.59     39.42 o
   1  -6  16     3377.59     3492.17     73.21 o
   2  -6  16     1602.35     1880.51    104.72 o
   3  -6  16       10.19        2.55      4.31 o
   4  -6  16      352.86      289.25     91.76 o
  -5  -5  16       18.64       28.16     15.36 o
  -4  -5  16      503.13      536.36    142.47 o
  -3  -5  16        7.09        8.87     21.81 o
  -2  -5  16     1910.64     2008.61     67.65 o
  -1  -5  16     1188.44     1318.79     53.67 o
   0  -5  16     1646.88     1647.14     42.23 o
   1  -5  16     4250.60     4577.47     73.34 o
   2  -5  16       20.66       31.08     19.54 o
   3  -5  16     1180.66     1317.11     60.05 o
  -5  -4  16      640.60      570.16    205.28 o
  -4  -4  16       17.76       22.12     19.38 o
  -3  -4  16      782.37      783.50    227.06 o
  -2  -4  16        3.56        7.23     10.67 o
  -1  -4  16      374.70      384.10     53.10 o
   0  -4  16     3558.91     4080.52     66.22 o
   1  -4  16     3571.56     3876.64     97.72 o
   2  -4  16       50.20       33.54     10.12 o
   3  -4  16      463.00      429.70     80.68 o
   4  -4  16      375.34      313.34     89.54 o
  -5  -3  16     2377.91     2451.97    185.25 o
  -4  -3  16      395.75      302.86    124.48 o
  -3  -3  16       76.87       66.47     42.53 o
  -2  -3  16      370.76      436.99     72.34 o
  -1  -3  16       32.26       30.00     10.33 o
   0  -3  16     4116.07     4341.21     51.64 o
   1  -3  16      255.26      294.60     42.50 o
   2  -3  16        0.86        1.61      6.06 o
   3  -3  16        5.03        5.36      7.00 o
   4  -3  16       13.71        2.98      8.28 o
   5  -3  16      289.47      303.08    102.00 o
  -5  -2  16      409.07      390.15    144.74 o
  -4  -2  16      467.50      397.71    171.59 o
  -3  -2  16       34.32       18.62     24.50 o
  -2  -2  16      102.46       87.74     25.27 o
  -1  -2  16     2997.94     2896.14     68.06 o
   0  -2  16      472.40      402.33     37.99 o
   1  -2  16      752.02      758.47     57.75 o
   2  -2  16     1364.21     1459.41     58.71 o
   3  -2  16      485.93      447.45     76.84 o
   4  -2  16        6.02       17.30      9.17 o
   5  -2  16      678.15      610.47    210.33 o
  -5  -1  16      183.81      194.30     90.14 o
  -4  -1  16     2196.20     2286.60    118.91 o
  -3  -1  16        1.04       21.94     31.53 o
  -2  -1  16     2401.74     2457.23     67.43 o
  -1  -1  16       43.28       74.98     15.71 o
   0  -1  16       43.94       79.14     15.99 o
   1  -1  16        5.90        5.65      7.95 o
   2  -1  16      869.22      881.40     41.59 o
   3  -1  16       81.78       67.15     16.79 o
   4  -1  16      229.36      206.51     39.36 o
   5  -1  16      185.14      225.99     68.16 o
   6  -1  16       58.53       22.64     17.61 o
  -5   0  16       89.73      103.28     47.43 o
  -4   0  16      900.66      820.81    283.34 o
  -3   0  16      604.60      580.18    170.74 o
  -2   0  16     1068.32      999.02     57.50 o
  -1   0  16     1440.13     1429.34     48.62 o
   0   0  16     2693.51     2523.43     48.25 o
   1   0  16     2454.62     2285.93     61.94 o
   2   0  16        0.96       -6.04     12.64 o
   3   0  16      994.85     1024.93     94.36 o
   4   0  16     1838.04     2313.03    124.03 o
   5   0  16       15.43       10.29     27.71 o
   6   0  16       28.79       58.43     19.96 o
  -5   1  16       11.90       11.34     23.13 o
  -4   1  16      201.64      217.29     74.56 o
  -3   1  16     3761.70     3683.54    124.30 o
  -2   1  16     1910.99     1723.96     85.72 o
  -1   1  16     4408.67     4280.53     67.36 o
   0   1  16     2215.16     2433.17     64.12 o
   1   1  16        1.31        1.79      7.74 o
   2   1  16     1438.42     1470.60     47.63 o
   3   1  16     5600.60     6138.82    372.11 o
   4   1  16      456.82      389.14     94.41 o
   5   1  16       26.81       32.09     29.37 o
   6   1  16       66.40       18.24     34.65 o
  -5   2  16        0.79       23.31     25.02 o
  -4   2  16     1897.94     1967.17    119.65 o
  -3   2  16     3683.22     3839.78    127.89 o
  -2   2  16      286.80      125.22     39.17 o
  -1   2  16      101.66       84.36     26.90 o
   0   2  16     2473.99     2284.49     51.22 o
   1   2  16      405.95      405.43     38.43 o
   2   2  16     2245.17     2265.05     76.15 o
   3   2  16      113.96       88.45     14.07 o
   4   2  16     1388.44     1593.05    231.84 o
   5   2  16       15.19        7.21     14.13 o
   6   2  16       67.69       77.41     29.06 o
  -5   3  16      380.15      329.78    151.43 o
  -4   3  16     1360.96     1227.59    219.97 o
  -3   3  16      571.13      410.16    130.39 o
  -2   3  16       85.08       41.99     19.38 o
  -1   3  16     1670.52     1586.49     47.57 o
   0   3  16      539.54      689.63     40.97 o
   1   3  16     6347.28     6759.94     79.94 o
   2   3  16        0.44       14.11     15.57 o
   3   3  16     6662.39     6712.05    578.56 o
   4   3  16      191.20      134.91     27.55 o
   5   3  16      100.82      126.10     50.37 o
   6   3  16      139.57      160.48     78.06 o
  -5   4  16      547.94      443.95    203.01 o
  -4   4  16     1542.55     1442.44     90.73 o
  -3   4  16     1439.87     1367.86    167.01 o
  -2   4  16       15.12       15.17     17.50 o
  -1   4  16      729.13      696.62     49.12 o
   0   4  16     7912.00     8308.74     90.67 o
   1   4  16       24.24       21.07     12.86 o
   2   4  16     2083.08     2190.36     93.57 o
   3   4  16      734.59      673.45     61.20 o
   4   4  16      442.64      377.22    108.62 o
   5   4  16        1.89       16.84     16.62 o
   6   4  16      523.39      468.16    252.06 o
  -5   5  16       26.83       -6.06     33.66 o
  -4   5  16       16.97       19.40     20.23 o
  -3   5  16      693.27      729.05     71.26 o
  -2   5  16      178.28       72.15     42.67 o
  -1   5  16     2685.21     3011.78     54.65 o
   0   5  16     1429.98     1226.17     55.22 o
   1   5  16     2645.23     2607.62     59.27 o
   2   5  16      154.21      114.73     34.57 o
   3   5  16      172.44      223.65     51.25 o
   4   5  16        0.22        3.76      5.16 o
   5   5  16      449.63      415.57    161.60 o
   6   5  16        5.01       53.27     39.41 o
  -5   6  16       38.86       31.84     17.27 o
  -4   6  16      132.86      120.06     49.59 o
  -3   6  16      418.24      475.42    140.13 o
  -2   6  16       92.45       60.40     24.04 o
  -1   6  16     4285.40     4447.37     74.85 o
   0   6  16     1588.94     1460.12     53.01 o
   1   6  16     1564.61     1476.98     70.49 o
   2   6  16      557.89      458.75    139.35 o
   3   6  16      434.65      573.08    139.80 o
   4   6  16      263.58      241.32     88.05 o
   5   6  16      552.33      478.45    211.86 o
   6   6  16      753.42      707.91    308.38 o
  -5   7  16      179.44       84.82     55.22 o
  -4   7  16      864.98      761.61    272.52 o
  -3   7  16      459.22      401.94    121.25 o
  -2   7  16      275.40      247.63     62.28 o
  -1   7  16      106.36      118.23     31.80 o
   0   7  16      111.78      117.10     19.83 o
   1   7  16      170.65      196.19     28.66 o
   2   7  16       54.06       34.70     40.40 o
   3   7  16        9.73        7.86     13.59 o
   4   7  16      527.72      415.10    215.45 o
   5   7  16      217.51      193.65     74.40 o
  -5   8  16      152.62      164.07     90.88 o
  -4   8  16     2033.73     2231.90    122.82 o
  -3   8  16       21.88       23.42     19.65 o
  -2   8  16     1471.58     1363.17     75.73 o
  -1   8  16      639.53      694.79     63.29 o
   0   8  16     3837.84     4095.21    113.35 o
   1   8  16      886.34      881.31     48.16 o
   2   8  16       45.30       49.85     26.16 o
   3   8  16     1015.10     1108.05    170.52 o
   4   8  16     1573.11     1703.77    260.25 o
   5   8  16      399.13      379.10    148.01 o
  -5   9  16       11.77       33.53     18.82 o
  -4   9  16      772.22      647.50    237.82 o
  -3   9  16      278.57      369.49    114.53 o
  -2   9  16      178.87      148.32     42.81 o
  -1   9  16      461.45      331.56     96.11 o
   0   9  16     1155.32     1261.90    102.03 o
   1   9  16      213.47      171.90     51.37 o
   2   9  16     1761.68     1788.57    175.19 o
   3   9  16     4988.06     5617.25    156.28 o
   4   9  16       34.27       -7.99     34.22 o
   5   9  16       26.01       19.09     15.72 o
  -5  10  16       51.99       18.19     24.39 o
  -4  10  16      609.38      720.71    213.07 o
  -3  10  16      134.25      141.23     43.32 o
  -2  10  16      611.14      556.24    102.37 o
  -1  10  16     1725.36     1846.97     76.97 o
   0  10  16     1461.86     1512.16     58.48 o
   1  10  16     1213.52     1219.04     77.76 o
   2  10  16     5101.45     5304.43    144.94 o
   3  10  16       71.05       42.38     22.43 o
   4  10  16     2150.97     2496.82    118.06 o
   5  10  16        0.00      -15.43     37.75 o
  -4  11  16       18.73       39.88     22.14 o
  -3  11  16     1092.21     1191.66     95.53 o
  -2  11  16      446.73      423.66     98.53 o
  -1  11  16      445.50      509.21    109.60 o
   0  11  16       32.04       41.07     19.59 o
   1  11  16      756.17      781.01    133.26 o
   2  11  16      773.41      707.42    174.47 o
   3  11  16     2402.01     2724.04    133.91 o
   4  11  16       87.61       70.18     25.17 o
   5  11  16       91.39       59.92     34.88 o
  -4  12  16       84.80       84.87     32.29 o
  -3  12  16      131.36      166.45     52.46 o
  -2  12  16        9.91       11.36     16.57 o
  -1  12  16      276.35      232.61     40.60 o
   0  12  16     2129.70     2282.72     73.58 o
   1  12  16     3814.32     3900.97     98.82 o
   2  12  16      707.18      693.14    175.03 o
   3  12  16      256.60      320.42    100.29 o
   4  12  16       25.89       35.19     20.80 o
   5  12  16        0.02      -37.55     37.55 o
  -3  13  16      308.89      173.82     72.15 o
  -2  13  16      496.25      497.44     85.08 o
  -1  13  16      675.85      615.33    117.53 o
   0  13  16     2494.42     2585.05     94.91 o
   1  13  16       99.09      132.93     23.98 o
   2  13  16     1440.09     1464.99     86.75 o
   3  13  16     1421.09     1692.34    166.83 o
   4  13  16      137.47      145.52     81.14 o
  -3  14  16      689.23      544.56    233.89 o
  -2  14  16      158.05      142.58     36.59 o
  -1  14  16      706.39      730.08    158.88 o
   0  14  16      226.56      325.94     48.75 o
   1  14  16     3835.82     4137.02    150.88 o
   2  14  16       91.07       49.74     22.37 o
   3  14  16      352.85      373.57     68.27 o
   4  14  16       67.88       92.68     29.17 o
  -4  15  16      833.16      458.28    272.76 o
  -3  15  16       77.48      -11.43     23.74 o
  -2  15  16        2.54      -17.33     17.52 o
  -1  15  16      321.27      377.51     67.12 o
   0  15  16      416.76      487.56     60.17 o
   1  15  16        0.89       -6.46     21.17 o
   2  15  16       49.07       45.18     25.58 o
   3  15  16      440.98      378.02    154.48 o
   4  15  16      272.06      317.99     75.99 o
  -4  16  16      657.65      398.19    242.96 o
  -3  16  16       37.37       24.23     22.50 o
  -2  16  16       80.61       83.15     28.73 o
  -1  16  16      439.42      485.23     85.15 o
   0  16  16     2852.63     3168.41     95.69 o
   1  16  16      171.56      126.43     32.41 o
   2  16  16      745.10      841.31     77.18 o
   3  16  16      814.20      659.81    274.43 o
   4  16  16       23.81      -10.13     35.73 o
  -3  17  16      505.24      407.15    233.87 o
  -2  17  16     1253.46     1527.22    116.76 o
  -1  17  16      833.57      737.08    119.29 o
   0  17  16      417.01      459.50     81.65 o
   1  17  16        1.46       11.02     16.91 o
   2  17  16       12.98       14.51     16.15 o
   3  17  16       20.87       48.35     28.30 o
  -3  18  16      931.04      756.56    348.33 o
  -2  18  16      357.87      221.41     79.63 o
  -1  18  16       34.32       67.63     17.40 o
   0  18  16      563.07      510.61     84.31 o
   1  18  16       33.41       30.90     10.38 o
   2  18  16       10.63       -2.27     26.50 o
   3  18  16       76.05       72.04     49.94 o
  -2  19  16      602.32      311.85    138.33 o
  -1  19  16       40.30       18.02     11.43 o
   0  19  16      316.94      350.05     80.11 o
   1  19  16      142.94      132.83     32.09 o
   2  19  16      796.20      890.23    143.47 o
   3  19  16      738.25     1023.53     89.96 o
  -2  20  16        8.99        1.21     10.46 o
  -1  20  16       36.23       39.76     22.08 o
   0  20  16      170.74       90.97     21.44 o
   1  20  16      750.74      700.27    100.66 o
   2  20  16      164.27      159.35     49.24 o
  -1  21  16       47.34       36.77     14.24 o
   0  21  16      217.27      156.43     39.34 o
   1  21  16       17.53        1.46     10.23 o
   2  21  16      326.44      181.65     67.10 o
   0  22  16       12.62       11.06      8.16 o
   1  22  16     1318.55     1365.54    117.57 o
   0  23  16     1066.40      788.10    224.33 o
   1  23  16      991.48     1019.14    145.92 o
  -4 -17  17       30.71       14.71     10.26 o
  -4 -16  17      351.91      236.65    164.90 o
  -3 -16  17      497.86      324.10    204.36 o
  -4 -15  17      282.34      185.36    105.91 o
  -3 -15  17      848.63      882.52    121.87 o
  -2 -15  17      211.82      123.58     51.38 o
  -4 -14  17      452.76      309.19    129.80 o
  -3 -14  17      603.75      368.14    155.20 o
  -2 -14  17       31.77       27.02     18.84 o
  -1 -14  17       52.25       26.05     14.93 o
  -4 -13  17       58.11       32.76     18.35 o
  -3 -13  17      173.94      173.86     73.93 o
  -2 -13  17       65.56       44.85     11.70 o
  -1 -13  17        0.19       -3.84     14.62 o
  -4 -12  17        1.70      -30.83     30.83 o
  -3 -12  17        4.34      -17.54     28.54 o
  -2 -12  17      117.62      105.66     54.50 o
  -1 -12  17       54.78       45.09     10.12 o
   0 -12  17        9.74       12.40      8.58 o
  -4 -11  17        2.20        8.94     16.96 o
  -3 -11  17       13.12      -25.38     27.35 o
  -2 -11  17        8.14       19.18     14.46 o
  -1 -11  17       15.96        5.70      6.31 o
   0 -11  17       22.40       12.92      8.62 o
   1 -11  17      198.15      143.19     38.02 o
  -5 -10  17       21.83       22.59     23.62 o
  -4 -10  17       35.11       29.69     18.48 o
  -3 -10  17        5.52        5.86     10.91 o
  -2 -10  17        0.85       15.83     15.74 o
  -1 -10  17        0.15        4.40      8.48 o
   0 -10  17       19.92        6.76      6.14 o
   1 -10  17       30.20       19.84      8.60 o
  -5  -9  17        0.09      -22.14     35.89 o
  -4  -9  17        0.05      -27.38     27.38 o
  -3  -9  17       85.89       60.75     25.17 o
  -2  -9  17        4.14        7.55      9.95 o
  -1  -9  17        1.65        3.15      6.56 o
   0  -9  17      200.21      172.70     27.75 o
   1  -9  17        0.01        4.46      6.37 o
   2  -9  17        0.03        2.38      2.80 o
  -5  -8  17       14.99        9.23     21.31 o
  -4  -8  17      229.93      192.77     62.57 o
  -3  -8  17      149.37      213.68     72.27 o
  -2  -8  17      909.86      871.49     56.41 o
  -1  -8  17       14.58        8.04      5.73 o
   0  -8  17      162.20      116.83     20.94 o
   1  -8  17        3.80       -0.81      9.81 o
   2  -8  17       27.14       15.41      7.17 o
  -5  -7  17        0.74       13.88     25.47 o
  -4  -7  17      456.83      423.18    139.03 o
  -3  -7  17      922.16      957.57    148.01 o
  -2  -7  17     3717.30     4118.54    118.53 o
  -1  -7  17        3.13       12.82      5.09 o
   0  -7  17      195.33      245.54     47.21 o
   1  -7  17      919.13      843.36     52.78 o
   2  -7  17       23.46       20.06     13.28 o
   3  -7  17       11.07       11.04      6.66 o
  -5  -6  17       72.70       22.01     28.14 o
  -4  -6  17      313.68      315.61    114.85 o
  -3  -6  17     1469.75      927.77    218.87 o
  -2  -6  17     1071.91     1075.96     97.80 o
  -1  -6  17        1.54        4.67      6.73 o
   0  -6  17     2321.01     2434.19    109.32 o
   1  -6  17     3091.76     3213.90    125.88 o
   2  -6  17        9.22       10.26     10.85 o
   3  -6  17      686.31      636.53     61.35 o
  -5  -5  17      212.59      180.26     54.19 o
  -4  -5  17      201.50      216.01     99.71 o
  -3  -5  17      461.90      427.72    101.89 o
  -2  -5  17      238.26      221.22     47.14 o
  -1  -5  17      666.73      677.24     61.34 o
   0  -5  17     2699.43     2975.87     69.06 o
   1  -5  17     2160.33     2203.17     47.18 o
   2  -5  17       87.40       56.50     19.34 o
   3  -5  17      316.10      231.42     82.39 o
  -5  -4  17      119.73      115.52     51.63 o
  -4  -4  17       87.57      115.47     41.34 o
  -3  -4  17      768.16      701.69    217.63 o
  -2  -4  17      746.09      831.90     70.43 o
  -1  -4  17      427.59      434.79     61.88 o
   0  -4  17     2080.60     2095.48     82.83 o
   1  -4  17      316.08      292.10     44.50 o
   2  -4  17       40.35       25.70     10.19 o
   3  -4  17       15.05       12.40      5.57 o
   4  -4  17      433.54      412.51    101.19 o
  -5  -3  17      240.70      203.28     82.64 o
  -4  -3  17      323.97      295.85     77.90 o
  -3  -3  17        2.62       -5.17     28.12 o
  -2  -3  17      702.25      827.34    202.76 o
  -1  -3  17       29.39       24.49     10.20 o
   1  -3  17      110.58       72.67     22.34 o
   2  -3  17      565.10      511.86     64.57 o
   3  -3  17       36.05       24.00     10.89 o
   4  -3  17       26.55       36.03     14.11 o
   5  -3  17       99.88       94.05     46.28 o
  -5  -2  17       65.41       37.66     29.13 o
  -4  -2  17       64.28       49.68     39.79 o
  -3  -2  17       13.49        8.08     18.01 o
  -2  -2  17      169.23      186.01     77.77 o
  -1  -2  17      744.82      733.35     32.21 o
   0  -2  17        5.21        3.56      6.52 o
   1  -2  17       30.85       31.38     18.71 o
   2  -2  17      822.59      838.77     66.77 o
   3  -2  17      222.34      153.97     37.39 o
   4  -2  17       20.96       16.17     15.72 o
   5  -2  17        9.73       -0.07     11.66 o
  -5  -1  17       46.13       78.96     46.22 o
  -4  -1  17       18.00       14.26     24.93 o
  -3  -1  17        0.91       -4.81     29.49 o
  -2  -1  17      122.85       99.82     49.59 o
  -1  -1  17        9.93      -10.55     10.55 o
   0  -1  17      416.63      516.16     84.46 o
   1  -1  17       29.34       32.13      9.83 o
   2  -1  17     1106.48     1112.56     52.07 o
   3  -1  17      265.82      188.38     33.47 o
   4  -1  17      114.10      145.03     38.63 o
   5  -1  17      308.79      309.41    121.38 o
  -5   0  17       91.43       73.88     36.67 o
  -4   0  17      148.70       67.75     35.73 o
  -3   0  17      224.93      164.70     57.62 o
  -2   0  17     1263.11     1173.79     83.92 o
  -1   0  17     1145.03     1213.60     41.64 o
   0   0  17       19.01        0.90      9.77 o
   1   0  17       71.69       57.20     14.64 o
   2   0  17     2150.37     2258.73     50.09 o
   3   0  17     1064.04     1082.88     67.95 o
   4   0  17      774.85      709.02    212.33 o
   5   0  17      687.86      770.91    221.36 o
   6   0  17      151.09      114.06     48.51 o
  -5   1  17        1.56        1.98     15.09 o
  -4   1  17      155.91       95.73     37.57 o
  -3   1  17     1249.35     1091.28    124.66 o
  -2   1  17     1252.06     1198.83    192.39 o
  -1   1  17      226.76      227.81     38.84 o
   0   1  17       62.90       47.10     11.61 o
   1   1  17      349.66      466.10     70.19 o
   2   1  17       41.10       38.88     14.68 o
   3   1  17      464.45      346.92     57.69 o
   4   1  17     1493.33     1491.37    230.74 o
   5   1  17      334.29      314.87    152.46 o
  -5   2  17      114.73       65.84     27.22 o
  -4   2  17      743.98      672.86    252.37 o
  -3   2  17      182.36      130.41     67.06 o
  -2   2  17      204.67      198.92     64.14 o
  -1   2  17      752.82      753.42     37.85 o
   0   2  17      710.02      712.53     47.80 o
   1   2  17      166.99      132.53     29.91 o
   2   2  17       10.00       10.12      9.71 o
   3   2  17      672.05      626.43     81.24 o
   4   2  17        1.24       -3.81     12.47 o
   5   2  17      267.44      241.57     85.11 o
   6   2  17       14.37       -7.03     30.09 o
  -5   3  17       32.79       60.81     28.43 o
  -4   3  17        1.36       13.77     13.27 o
  -3   3  17        0.80        0.85     34.00 o
  -2   3  17      144.07      128.32     43.83 o
  -1   3  17     1414.39     1496.06     43.22 o
   0   3  17     2113.76     2239.72     60.98 o
   1   3  17      132.46      148.66     26.68 o
   2   3  17       15.40        4.23     11.57 o
   3   3  17      155.15      135.02     37.01 o
   4   3  17       38.44       11.30     13.14 o
   5   3  17       38.39       25.08     21.31 o
   6   3  17       19.78       14.44     11.92 o
  -5   4  17       58.56        5.55     29.98 o
  -4   4  17        0.57       -1.30     35.35 o
  -3   4  17      701.80      707.87    107.57 o
  -2   4  17      746.59      724.34     44.77 o
  -1   4  17       32.74       20.43     14.64 o
   0   4  17     3337.71     3592.85     85.26 o
   1   4  17       68.78       61.17     18.20 o
   2   4  17      449.52      407.77     75.05 o
   3   4  17        3.90       -3.88     11.00 o
   4   4  17      583.56      467.72    119.71 o
   5   4  17        0.58       -1.21     19.54 o
   6   4  17      112.97      130.88     65.01 o
  -5   5  17       20.71       23.40     18.35 o
  -4   5  17       37.31        1.17     21.54 o
  -3   5  17       97.48       76.94     34.92 o
  -2   5  17     1909.37     1923.26    137.65 o
  -1   5  17      338.71      400.60     84.84 o
   0   5  17      724.37      760.59     41.84 o
   1   5  17      262.61      250.64     37.85 o
   2   5  17     1704.75     1774.87    108.51 o
   3   5  17      163.25      152.12     45.81 o
   4   5  17      860.96      847.84    247.66 o
   5   5  17       19.95       13.18     14.93 o
   6   5  17       62.67       50.01     38.31 o
  -5   6  17       86.03       51.40     42.83 o
  -4   6  17       65.23       50.73     20.97 o
  -3   6  17      334.41      352.37    106.56 o
  -2   6  17     2222.61     2292.55     85.07 o
  -1   6  17      248.23      253.01     55.87 o
   0   6  17      191.11      223.16     32.07 o
   1   6  17     2402.69     2550.79     72.02 o
   2   6  17      752.80      781.15     64.90 o
   3   6  17        1.67      -25.89     28.12 o
   4   6  17      467.14      501.78    152.42 o
   5   6  17       72.56       76.11     34.92 o
  -5   7  17       25.49       10.49     19.09 o
  -4   7  17        8.76      -32.05     32.05 o
  -3   7  17      169.82      156.59     53.85 o
  -2   7  17     1189.69     1230.93     78.35 o
  -1   7  17      166.94      181.69     36.68 o
   0   7  17      336.42      379.00     58.40 o
   1   7  17     2514.83     2457.83     88.20 o
   2   7  17     3659.79     3872.68    201.62 o
   3   7  17      265.13      298.84     50.62 o
   4   7  17      289.29      280.44    106.54 o
   5   7  17      722.92      670.25    272.07 o
  -5   8  17        4.87       18.01     27.78 o
  -4   8  17      192.32      185.43     64.36 o
  -3   8  17       92.22      115.27     49.65 o
  -2   8  17      199.07      190.75     43.66 o
  -1   8  17       23.67       12.92     13.08 o
   0   8  17       91.88       93.78     23.84 o
   1   8  17     3434.12     3653.71     83.68 o
   2   8  17     1561.54     1472.94    171.55 o
   3   8  17       27.66       11.66     24.70 o
   4   8  17        9.36        0.83     26.41 o
   5   8  17      309.31      288.28    132.61 o
  -5   9  17      131.93       77.27     44.87 o
  -4   9  17      116.58       85.70     54.66 o
  -3   9  17        6.26       -1.57     34.97 o
  -2   9  17       12.99       11.37     18.34 o
  -1   9  17        6.74        1.26     15.41 o
   0   9  17      598.10      736.28    133.60 o
   1   9  17      305.13      336.57     89.17 o
   2   9  17      455.97      384.06    140.81 o
   3   9  17      787.05      890.22    118.24 o
   4   9  17       82.03      118.01     49.76 o
   5   9  17      375.05      382.44    131.94 o
  -4  10  17        7.27       -3.35     32.45 o
  -3  10  17      194.37      162.86     56.25 o
  -2  10  17       57.61       41.33     18.57 o
  -1  10  17      378.56      401.89     74.19 o
   0  10  17      151.40      129.99     32.95 o
   1  10  17      448.71      474.43     62.45 o
   2  10  17       10.79        8.13     15.00 o
   3  10  17      105.78       84.91     31.26 o
   4  10  17       66.35       34.92     25.78 o
   5  10  17      178.08      120.73     51.11 o
  -4  11  17        4.53       34.72     29.26 o
  -3  11  17      303.96      268.81    106.56 o
  -2  11  17       87.48       69.97     24.46 o
  -1  11  17      858.30      869.84     97.26 o
   0  11  17       62.45       44.12     15.14 o
   1  11  17       35.09       32.97      8.62 o
   2  11  17      348.05      327.54    104.74 o
   3  11  17       13.57      -21.56     31.26 o
   4  11  17       19.79       27.58     18.89 o
   5  11  17       46.50       14.35     38.76 o
  -4  12  17       17.27      -12.19     28.41 o
  -3  12  17      193.98      157.65     66.18 o
  -2  12  17      595.89      568.60    128.65 o
  -1  12  17     1297.38     1312.57     90.36 o
   0  12  17        8.28       -0.83     11.12 o
   1  12  17      155.41      183.72     26.71 o
   2  12  17      376.51      327.42    123.00 o
   3  12  17        2.95       14.22     24.70 o
   4  12  17        1.47        5.55     19.38 o
  -4  13  17       89.16       64.97     32.47 o
  -3  13  17      803.58      604.75    251.36 o
  -2  13  17     1159.34     1179.27    154.03 o
  -1  13  17     1100.56     1122.26    104.49 o
   0  13  17       85.42       81.29     33.97 o
   1  13  17      114.21      118.54     25.26 o
   2  13  17       30.38       16.96     17.67 o
   3  13  17        3.58       26.14     16.53 o
   4  13  17        0.48       -3.03     27.85 o
  -4  14  17       76.84       55.11     18.68 o
  -3  14  17       63.05       63.96     35.32 o
  -2  14  17      335.79      292.35     69.82 o
  -1  14  17      391.78      448.05     80.48 o
   0  14  17       26.28       15.13     13.13 o
   1  14  17      283.22      303.08     43.29 o
   2  14  17      493.93      518.20    160.23 o
   3  14  17      125.48       34.40     25.29 o
   4  14  17       17.38       36.49     24.48 o
  -4  15  17        1.60      -30.50     30.50 o
  -3  15  17       39.53       31.06     15.05 o
  -2  15  17       44.57       30.29     16.25 o
  -1  15  17       51.60       82.12     30.01 o
   0  15  17        0.49       18.62     16.10 o
   1  15  17      357.11      380.22     55.73 o
   2  15  17      717.92      661.32    242.27 o
   3  15  17        0.92       24.03     18.59 o
   4  15  17        1.61       -2.45     19.78 o
  -3  16  17       68.20       51.02     23.58 o
  -2  16  17      306.41      232.38     64.19 o
  -1  16  17       36.97       10.49     13.72 o
   0  16  17      286.35      293.69     47.91 o
   1  16  17      629.82      705.33    108.16 o
   2  16  17       20.55        9.90     17.67 o
   3  16  17       33.30       12.71     16.39 o
  -3  17  17       18.20       13.09     12.28 o
  -2  17  17       19.76       13.87     17.48 o
  -1  17  17      126.96      145.14     46.89 o
   0  17  17       18.00       11.16     21.31 o
   1  17  17       82.56       53.15     14.14 o
   2  17  17       55.68       35.28     22.97 o
   3  17  17        1.26      -13.11     33.53 o
  -3  18  17       18.94       -1.30     29.60 o
  -2  18  17        0.02        9.26     15.17 o
  -1  18  17       37.19       40.17     22.69 o
   0  18  17       28.35       24.59     15.62 o
   1  18  17       34.02       15.17     18.36 o
   2  18  17       18.07        9.37     17.07 o
   3  18  17        8.73      -33.15     35.91 o
  -2  19  17      288.00      183.90     74.73 o
  -1  19  17       16.08       -9.31     19.37 o
   0  19  17      169.15      178.12     42.25 o
   1  19  17      328.78      330.11     62.79 o
   2  19  17       75.51       67.09     20.45 o
  -2  20  17        0.01       -1.60     17.29 o
  -1  20  17       38.69       21.08     12.82 o
   0  20  17      378.15      294.21     82.73 o
   1  20  17      230.61      277.32     83.32 o
   2  20  17        3.74       -2.80     18.13 o
  -1  21  17       53.66       53.59     17.31 o
   0  21  17      262.26      228.83     58.73 o
   1  21  17       20.79       16.49      9.70 o
   2  21  17       21.88       15.27     15.41 o
   0  22  17      311.72      173.26    148.46 o
   1  22  17       30.27       12.59      9.99 o
  -4 -16  18        1.64        1.75     15.23 o
  -3 -16  18        4.40       25.92     19.96 o
  -4 -15  18      275.97      202.88    123.51 o
  -3 -15  18      232.74      117.29     60.43 o
  -2 -15  18      312.90      256.19    118.30 o
  -4 -14  18       78.90       73.30     32.76 o
  -3 -14  18        0.31       21.40     20.57 o
  -2 -14  18      544.84      708.79     99.80 o
  -4 -13  18       11.28      -24.28     24.28 o
  -3 -13  18       79.86      121.63     56.79 o
  -2 -13  18      112.46      140.94     31.33 o
  -1 -13  18      177.70      244.58     66.79 o
  -4 -12  18       61.21       53.61     40.31 o
  -3 -12  18     1688.67     1791.65    270.05 o
  -2 -12  18     1406.29     1290.70    229.02 o
  -1 -12  18      827.89      908.88    102.27 o
   0 -12  18      608.39      695.90     58.48 o
  -4 -11  18     2758.38     3692.95    181.63 o
  -3 -11  18     1454.33     1403.03    132.05 o
  -2 -11  18      677.26      871.63     84.93 o
  -1 -11  18     2575.85     3147.04     65.30 o
   0 -11  18      297.02      256.01     70.34 o
  -4 -10  18      490.61      415.39    214.38 o
  -3 -10  18      237.50      138.11     40.45 o
  -2 -10  18     1106.46     1043.94     90.61 o
  -1 -10  18     4729.11     5484.29    165.30 o
   0 -10  18       45.85       28.38     10.23 o
   1 -10  18      766.11      631.76    105.50 o
  -4  -9  18      279.98      275.17    105.50 o
  -3  -9  18      720.31      566.88    126.19 o
  -2  -9  18      610.68      747.46     60.63 o
  -1  -9  18        3.24       13.11      7.51 o
   0  -9  18      366.21      313.53     58.19 o
   1  -9  18      178.86      181.71     31.95 o
   2  -9  18     1541.87     1973.21     81.41 o
  -4  -8  18        3.95       -2.54     20.66 o
  -3  -8  18       25.18       14.78     17.63 o
  -2  -8  18      893.38      747.84    100.09 o
  -1  -8  18     1263.37     1329.66     60.93 o
   0  -8  18      513.72      468.46     84.97 o
   1  -8  18       40.37       16.95     12.25 o
   2  -8  18     1767.78     2305.80     86.74 o
  -5  -7  18        0.06        2.85     17.70 o
  -4  -7  18       27.40       25.29     23.33 o
  -3  -7  18       15.49       21.56     22.25 o
  -2  -7  18      260.53      221.25     70.47 o
  -1  -7  18      174.77      130.38     24.41 o
   0  -7  18      602.25      519.03     89.05 o
   1  -7  18      547.01      556.02     90.20 o
   2  -7  18      205.13      196.54     24.42 o
   3  -7  18      139.99      155.44     24.76 o
  -5  -6  18        3.74      -37.32     37.32 o
  -4  -6  18      115.48       75.57     26.99 o
  -3  -6  18      406.59      422.31    127.47 o
  -2  -6  18      618.66      506.05    185.09 o
  -1  -6  18       87.74       57.46     12.66 o
   0  -6  18      794.57      780.02     90.15 o
   1  -6  18      759.20      770.57     68.30 o
   2  -6  18      641.89      483.88    149.03 o
   3  -6  18       90.82       53.67     16.84 o
  -5  -5  18       98.02      114.53     62.97 o
  -4  -5  18     1671.78     1842.27    230.12 o
  -3  -5  18      729.21      706.86     70.36 o
  -2  -5  18      156.79      115.18     31.69 o
  -1  -5  18     2378.19     2452.45     74.01 o
   0  -5  18     4872.44     5303.01     87.97 o
   1  -5  18     2236.08     2384.87     48.58 o
   2  -5  18      309.75      320.98     45.73 o
   3  -5  18      224.57      190.75     73.08 o
  -5  -4  18     1228.28     1398.65    276.02 o
  -4  -4  18      510.35      372.50    172.90 o
  -3  -4  18     3073.95     3338.87    120.26 o
  -2  -4  18     3309.07     3117.87    168.38 o
  -1  -4  18        6.71       12.59      9.14 o
   0  -4  18     1578.01     1559.63     44.06 o
   1  -4  18      707.08      667.94     95.92 o
   2  -4  18      222.48      232.80     31.46 o
   3  -4  18      815.10      905.83     42.76 o
   4  -4  18        0.02       -1.10      9.70 o
  -5  -3  18      552.53      362.66    133.46 o
  -4  -3  18     3480.69     3859.61    144.02 o
  -3  -3  18      522.18      412.76    113.43 o
  -2  -3  18      269.44      242.36     63.94 o
  -1  -3  18     1800.51     1936.43     49.08 o
   0  -3  18     1138.02     1247.51     50.25 o
   1  -3  18       44.02       26.88     13.06 o
   2  -3  18      460.15      461.07     63.62 o
   3  -3  18       30.53       15.31      7.70 o
   4  -3  18      366.42      393.38    104.65 o
  -5  -2  18     3051.06     3523.38    163.82 o
  -4  -2  18        4.51      -26.68     34.02 o
  -3  -2  18       83.95       82.96     29.69 o
  -2  -2  18       89.17       43.39     32.92 o
  -1  -2  18    10525.72    11431.67    220.75 o
   0  -2  18        5.78       12.86      9.34 o
   1  -2  18     4891.46     5231.29    125.01 o
   2  -2  18      602.91      679.87     68.43 o
   3  -2  18      240.14      203.59     45.85 o
   4  -2  18      236.48      272.16     68.56 o
   5  -2  18       33.04       25.56     25.17 o
  -5  -1  18       56.16       -9.79     35.35 o
  -4  -1  18      206.56      154.77     63.08 o
  -3  -1  18       20.33       20.73     22.48 o
  -2  -1  18     1400.04     1512.89     86.01 o
  -1  -1  18      209.53      230.95     29.14 o
   0  -1  18      813.40      807.23     49.70 o
   1  -1  18      726.89      720.86     56.84 o
   2  -1  18      594.99      484.40     69.65 o
   3  -1  18      639.19      758.29     67.38 o
   4  -1  18       89.28       79.36     35.06 o
   5  -1  18       12.87        3.71     13.97 o
  -5   0  18      304.76      186.55     83.76 o
  -4   0  18       38.80       16.39     27.17 o
  -3   0  18     1135.69     1323.33    244.29 o
  -2   0  18      788.75      677.66    187.63 o
  -1   0  18     4072.50     3999.11     71.39 o
   0   0  18     3091.55     3318.57     79.53 o
   1   0  18      414.26      395.85     55.93 o
   2   0  18      972.26      904.29     46.45 o
   3   0  18     1333.19     1424.44    297.38 o
   4   0  18      174.51      174.11     47.86 o
   5   0  18        0.88       27.08     23.67 o
  -5   1  18       56.92       22.19     18.19 o
  -4   1  18       47.13       33.84     33.55 o
  -3   1  18       95.46       51.74     35.98 o
  -2   1  18      579.50      543.21    189.99 o
  -1   1  18     2209.13     2148.67     63.52 o
   0   1  18      285.34      307.92     56.93 o
   1   1  18     2767.55     2775.74     73.63 o
   2   1  18        0.43       16.90      8.57 o
   3   1  18      331.21      276.99     55.48 o
   4   1  18      753.55      606.67    196.14 o
   5   1  18        8.62       26.10     18.91 o
   6   1  18      129.02      131.78     66.81 o
  -5   2  18        1.23       -6.29     27.22 o
  -4   2  18        0.33       -3.32     16.01 o
  -3   2  18     1069.52     1031.07    200.50 o
  -2   2  18     2049.17     1982.98    132.36 o
  -1   2  18     1369.45     1271.81     58.70 o
   0   2  18     2140.83     2250.80     56.89 o
   1   2  18     1842.53     1926.17     51.22 o
   2   2  18      443.74      416.78     58.15 o
   3   2  18       57.11       48.53     16.35 o
   4   2  18      231.37      173.92     65.16 o
   5   2  18        0.62       19.83     25.98 o
   6   2  18      388.77      259.11    142.65 o
  -5   3  18      171.70      110.94     67.98 o
  -4   3  18      272.23      235.73     71.82 o
  -3   3  18       96.90      106.20     38.60 o
  -2   3  18     1614.57     1733.20    114.67 o
  -1   3  18        0.27        6.78      9.76 o
   0   3  18       82.70       58.98     18.65 o
   1   3  18       73.55       54.05     12.57 o
   2   3  18       16.05       15.20     24.99 o
   3   3  18      187.58      140.83     47.44 o
   4   3  18       49.51       70.56     27.29 o
   5   3  18       75.74       35.55     22.57 o
   6   3  18        7.23       -2.18     20.12 o
  -5   4  18       38.47       40.47     34.65 o
  -4   4  18       19.81       -2.20     31.98 o
  -3   4  18      923.78      887.23    183.43 o
  -2   4  18       59.90       44.68     23.42 o
  -1   4  18      307.86      312.20     49.13 o
   0   4  18       94.73       52.55     16.91 o
   1   4  18     1176.46     1155.37     48.24 o
   2   4  18       63.53       59.92     32.27 o
   3   4  18       74.66      104.56     41.25 o
   4   4  18       24.23       19.65     25.74 o
   5   4  18      178.74      179.03     68.04 o
   6   4  18      184.37      191.20     62.63 o
  -5   5  18       46.12       49.54     25.76 o
  -4   5  18     1108.32     1232.08    164.12 o
  -3   5  18     1585.09     1446.32    255.52 o
  -2   5  18     1297.59     1272.74     99.83 o
  -1   5  18     1389.82     1400.07     65.99 o
   0   5  18      243.44      261.72     54.83 o
   1   5  18      671.48      599.99    115.28 o
   2   5  18      254.88      284.85     74.00 o
   3   5  18      277.89      228.34     66.81 o
   4   5  18      940.38     1014.25     91.98 o
   5   5  18      297.96      276.40    113.54 o
  -4   6  18      495.72      515.32    181.54 o
  -3   6  18       44.17       14.44     15.92 o
  -2   6  18     1990.12     1864.32    107.54 o
  -1   6  18     2831.06     2970.09     90.06 o
   0   6  18      727.40      820.51     61.49 o
   1   6  18     1690.20     1814.48     84.48 o
   2   6  18     2308.45     2469.02     99.69 o
   3   6  18       31.23       29.40     15.11 o
   4   6  18      569.72      549.10    207.91 o
   5   6  18      692.35      607.64    259.22 o
  -4   7  18      255.89      184.55     66.32 o
  -3   7  18      132.43      125.11     51.99 o
  -2   7  18       72.75       82.99     35.62 o
  -1   7  18     3479.43     3519.29    102.11 o
   0   7  18      451.42      582.98     72.62 o
   1   7  18     1654.20     1780.80     72.38 o
   2   7  18     1883.10     1949.86     95.33 o
   3   7  18     2249.55     2639.45    154.62 o
   4   7  18      344.58      427.36    122.26 o
   5   7  18       87.86      103.91     55.49 o
  -4   8  18      785.54      771.85    273.37 o
  -3   8  18      401.86      463.69    123.60 o
  -2   8  18      808.36      863.74     75.01 o
  -1   8  18      398.74      450.90     73.09 o
   0   8  18      571.09      594.90    122.91 o
   1   8  18       58.18       69.18     25.40 o
   2   8  18     1733.97     1730.72     99.84 o
   3   8  18      114.82      106.78     56.73 o
   4   8  18        3.18      -10.02     31.04 o
   5   8  18      135.83      132.34     69.89 o
  -4   9  18      329.24      304.27    102.72 o
  -3   9  18      504.95      390.98    162.34 o
  -2   9  18      238.32      208.85     46.09 o
  -1   9  18      379.36      408.30     56.60 o
   0   9  18     3721.40     3827.96    103.67 o
   1   9  18      120.91      146.04     36.06 o
   2   9  18     1739.46     1761.78     91.38 o
   3   9  18      444.87      494.21    170.61 o
   4   9  18     1516.13     1691.85    118.60 o
   5   9  18        4.41        8.76     26.41 o
  -4  10  18      138.75      224.82     83.88 o
  -3  10  18     1043.62      930.98    283.95 o
  -2  10  18      120.09      133.94     36.48 o
  -1  10  18      512.90      529.74    121.38 o
   0  10  18      511.40      580.46     86.98 o
   1  10  18     4445.56     4664.66    123.98 o
   2  10  18      154.02      134.07     44.76 o
   3  10  18      575.40      498.39    209.93 o
   4  10  18      281.03      253.94     95.42 o
   5  10  18       23.97       46.55     25.87 o
  -4  11  18      102.97       78.11     36.65 o
  -3  11  18       43.14       -3.77     26.48 o
  -2  11  18       85.00       49.88     13.91 o
  -1  11  18      597.04      711.23    106.20 o
   0  11  18     4974.84     5200.90    104.52 o
   1  11  18      482.98      480.48     90.84 o
   2  11  18     1264.68     1245.27     80.80 o
   3  11  18        0.03      -12.44     34.02 o
   4  11  18      784.61      696.93    277.37 o
  -4  12  18       98.79       66.38     32.83 o
  -3  12  18       91.28      102.90     32.43 o
  -2  12  18     1630.87     1809.19     81.75 o
  -1  12  18     2898.97     2900.90     84.17 o
   0  12  18      656.92      657.01    114.12 o
   1  12  18     2942.60     3259.87     86.96 o
   2  12  18     1479.74     1543.56    190.82 o
   3  12  18      640.20      723.88     91.40 o
   4  12  18      577.10      554.38    212.15 o
  -4  13  18      211.25      173.73     78.44 o
  -3  13  18      187.52      141.50     54.71 o
  -2  13  18       96.90       48.52     23.92 o
  -1  13  18       72.75       52.35     16.51 o
   0  13  18      422.39      525.62     59.24 o
   1  13  18      954.58      937.22     80.50 o
   2  13  18       92.37       71.91     33.35 o
   3  13  18      756.61      806.95     98.43 o
   4  13  18      513.85      536.90    194.88 o
  -4  14  18        0.02       23.76     16.55 o
  -3  14  18      296.43      231.26    101.17 o
  -2  14  18       56.91       15.76     21.36 o
  -1  14  18        9.45        0.34     34.22 o
   0  14  18      186.62      207.19     42.10 o
   1  14  18       19.15       -3.82     42.40 o
   2  14  18      504.94      466.79    181.66 o
   3  14  18      173.36      201.01     69.91 o
   4  14  18       21.33       45.97     25.08 o
  -3  15  18      209.61      121.11     73.97 o
  -2  15  18      160.93      155.74     38.12 o
  -1  15  18      976.53      978.65    106.00 o
   0  15  18       59.26       39.88     15.04 o
   1  15  18       20.29       37.12     11.64 o
   2  15  18       56.13       35.64     22.28 o
   3  15  18       19.24       22.68     12.58 o
   4  15  18      260.61      243.37     94.41 o
  -3  16  18      335.98      287.59    145.50 o
  -2  16  18      497.78      542.16     86.86 o
  -1  16  18       59.77       14.95     17.07 o
   0  16  18     1236.86     1340.67    149.15 o
   1  16  18       37.20       38.48     16.12 o
   2  16  18        3.18       -1.43     14.05 o
   3  16  18       17.18        6.40     19.47 o
  -3  17  18       28.86       28.48     22.61 o
  -2  17  18      224.63      180.70     54.65 o
  -1  17  18      188.71      165.44     48.33 o
   0  17  18      531.07      515.99     92.26 o
   1  17  18      541.06      491.34     91.33 o
   2  17  18       13.92       19.02     11.60 o
   3  17  18     1441.49     1459.31    313.23 o
  -3  18  18      188.58      131.31     72.40 o
  -2  18  18        1.00       10.68     11.53 o
  -1  18  18        4.66       23.53     19.22 o
   0  18  18     2047.72     2286.03    143.00 o
   1  18  18      310.98      398.88     71.64 o
   2  18  18     1161.85     1404.88     88.20 o
  -2  19  18      184.39      114.26     48.17 o
  -1  19  18      525.17      422.43    131.02 o
   0  19  18     1104.24      910.03    197.11 o
   1  19  18       82.95      118.42     31.33 o
   2  19  18      798.63      594.79    173.74 o
  -2  20  18        8.12        5.52     10.05 o
  -1  20  18        3.08      -18.29     18.29 o
   0  20  18      132.14       74.81     32.93 o
   1  20  18      504.56      522.66    162.01 o
   2  20  18       46.71       26.34     14.69 o
  -1  21  18       72.97       21.93     17.05 o
   0  21  18      538.79      559.38    126.75 o
   1  21  18       82.72       85.04     16.97 o
   0  22  18      116.37       59.34     33.86 o
   1  22  18       58.26       13.27     16.71 o
  -4 -16  19        7.97        9.10     14.17 o
  -4 -15  19       65.54       61.24     37.86 o
  -3 -15  19      387.97      313.07    103.53 o
  -4 -14  19       57.68       42.22     24.30 o
  -3 -14  19       97.20       63.35     39.73 o
  -2 -14  19      199.94      155.27     74.98 o
  -4 -13  19        4.07       -9.90     25.38 o
  -3 -13  19      110.87       99.48     41.30 o
  -2 -13  19       34.39       27.91     11.79 o
  -1 -13  19      118.66       82.08     48.24 o
  -4 -12  19       76.77       44.33     30.36 o
  -3 -12  19       40.88       16.39     15.36 o
  -2 -12  19        1.49        3.08     13.38 o
  -1 -12  19        2.60       -7.86     19.85 o
   0 -12  19      253.56      217.38     73.93 o
  -4 -11  19      353.40      248.64    123.54 o
  -3 -11  19       66.58       74.74     28.23 o
  -2 -11  19        1.89       30.16     29.94 o
  -1 -11  19        6.56        7.65      6.15 o
   0 -11  19        1.84       -2.58      7.46 o
  -4 -10  19      219.92      166.99     77.45 o
  -3 -10  19       72.26       31.15     19.69 o
  -2 -10  19      393.74      345.79     91.15 o
  -1 -10  19        2.97       12.29      6.85 o
   0 -10  19       34.63       21.98     11.25 o
   1 -10  19       66.60       30.03     18.80 o
  -4  -9  19      571.71      531.94    184.33 o
  -3  -9  19      109.67       94.12     31.98 o
  -2  -9  19      232.99      244.36     80.08 o
  -1  -9  19        4.04       -0.76      7.77 o
   0  -9  19       18.97       10.69      7.61 o
   1  -9  19       71.44       30.92     14.01 o
  -4  -8  19        0.59       21.92     21.20 o
  -3  -8  19       56.17       37.64     21.51 o
  -2  -8  19      475.45      562.98    196.72 o
  -1  -8  19       42.10       31.36     10.11 o
   0  -8  19      187.77      143.60     26.73 o
   1  -8  19      609.81      429.78     80.98 o
   2  -8  19       68.65       50.43     14.64 o
  -4  -7  19        8.65      -29.33     29.33 o
  -3  -7  19      275.01      275.28     89.40 o
  -2  -7  19      516.44      539.04    155.25 o
  -1  -7  19       17.87      -11.25     11.25 o
   0  -7  19      700.38      576.25    101.30 o
   1  -7  19      403.47      292.92     47.41 o
   2  -7  19       27.62       14.47      9.65 o
  -4  -6  19      145.76      132.45     59.33 o
  -3  -6  19      328.56      353.81    113.18 o
  -2  -6  19      623.34      609.37    167.69 o
  -1  -6  19       41.65       46.14     10.77 o
   0  -6  19       12.77        6.87      8.48 o
   1  -6  19       10.35       12.40      8.50 o
   2  -6  19      547.36      452.05     97.12 o
  -4  -5  19      197.27      194.79     55.18 o
  -3  -5  19        4.60       39.55     26.93 o
  -2  -5  19      269.01      284.53     82.57 o
  -1  -5  19       14.04       -4.93     12.67 o
   0  -5  19      476.95      543.85     53.00 o
   1  -5  19      823.16      898.51     76.66 o
   2  -5  19      412.66      446.58     65.54 o
  -4  -4  19       80.91       33.89     26.03 o
  -3  -4  19       14.21       23.04     27.46 o
  -2  -4  19        1.57      -21.33     38.06 o
  -1  -4  19      206.70      189.51     30.50 o
   0  -4  19      503.33      514.76     77.63 o
   1  -4  19      774.05      774.41     60.27 o
   2  -4  19      208.92      178.29     27.53 o
   3  -4  19       77.34       71.25     13.62 o
   4  -4  19      808.40      843.00    110.87 o
  -4  -3  19       19.08       30.07     34.67 o
  -3  -3  19       27.57       16.78     16.35 o
  -2  -3  19      473.09      351.70    129.24 o
  -1  -3  19        0.20       -5.78     10.90 o
   0  -3  19       93.47       90.55     23.05 o
   1  -3  19      852.58      881.13     74.87 o
   2  -3  19        0.37        2.96      9.20 o
   3  -3  19      115.10      142.37     21.85 o
   4  -3  19      544.80      455.56    148.87 o
  -4  -2  19       29.12       -4.81     38.24 o
  -3  -2  19       79.70       53.52     28.25 o
  -2  -2  19      142.02      110.65     34.81 o
  -1  -2  19      481.00      466.60     84.82 o
   0  -2  19      583.44      543.60     93.11 o
   1  -2  19     1211.35     1193.99     53.65 o
   2  -2  19       17.28       -2.14     11.05 o
   3  -2  19        6.93       12.71     10.81 o
   4  -2  19       42.40       48.37     31.82 o
   5  -2  19       96.30       50.08     16.66 o
  -4  -1  19       28.97       45.83     20.05 o
  -3  -1  19      589.76      625.07    224.86 o
  -2  -1  19        1.31        0.74     22.12 o
  -1  -1  19      584.36      536.08     98.30 o
   0  -1  19        8.10       17.69     15.03 o
   1  -1  19       70.30       70.52     16.67 o
   2  -1  19      414.68      373.58     67.08 o
   3  -1  19        2.12      -14.92     15.17 o
   4  -1  19       21.73       40.22     21.69 o
   5  -1  19      178.58      187.02     89.92 o
  -4   0  19      161.04      164.50     52.57 o
  -3   0  19      857.92      755.21    253.45 o
  -2   0  19     1440.61     1334.56    176.96 o
  -1   0  19      414.14      336.62     79.98 o
   0   0  19       30.21       24.80      9.20 o
   1   0  19     1329.25     1286.21     61.20 o
   2   0  19      346.92      308.59     50.30 o
   3   0  19       50.47       84.08     42.31 o
   4   0  19      113.41      151.72     41.32 o
   5   0  19       24.54       61.15     29.67 o
  -4   1  19      246.08      192.21     67.21 o
  -3   1  19     3215.52     3565.82    131.17 o
  -2   1  19     1790.91     1616.15     88.91 o
  -1   1  19        2.43       16.95     14.55 o
   0   1  19       24.55        3.50     14.35 o
   1   1  19     1458.22     1406.50     67.61 o
   2   1  19     2378.74     2519.54     55.20 o
   3   1  19      260.92      265.44     71.44 o
   4   1  19      232.52      196.90     78.69 o
   5   1  19      168.78      133.51     52.24 o
   6   1  19       22.80       38.06     19.29 o
  -4   2  19     1274.65     1309.65    104.29 o
  -3   2  19     1724.30     1781.68     99.87 o
  -2   2  19      856.57      762.78    221.94 o
  -1   2  19       42.02       79.63     25.06 o
   0   2  19      239.62      243.06     45.32 o
   1   2  19     2607.59     2706.96     63.48 o
   2   2  19     1625.14     1713.40     67.59 o
   3   2  19      134.20       92.24     20.81 o
   4   2  19        7.11       27.89     16.60 o
   5   2  19      147.20      114.01     37.82 o
   6   2  19       22.83       29.40     16.64 o
  -4   3  19       96.10       96.63     55.22 o
  -3   3  19      475.24      401.20    149.63 o
  -2   3  19      620.20      620.67    140.29 o
  -1   3  19      967.41     1009.46    115.27 o
   0   3  19      251.65      244.09     66.74 o
   1   3  19     5801.32     6190.70    133.08 o
   2   3  19     1393.80     1606.90     72.62 o
   3   3  19       62.97       38.80     17.01 o
   4   3  19       40.70       28.97     25.94 o
   5   3  19      418.47      405.53    154.89 o
  -4   4  19       11.74       34.40     21.72 o
  -3   4  19       28.79       12.46     14.53 o
  -2   4  19       27.17       30.85     17.01 o
  -1   4  19       29.13       16.17     25.67 o
   0   4  19      422.98      413.01     70.99 o
   1   4  19     1472.07     1638.24     58.86 o
   2   4  19      343.75      365.66     68.52 o
   3   4  19      286.47      291.45     81.20 o
   4   4  19      386.92      406.47    153.20 o
   5   4  19      263.20      232.70     86.12 o
  -4   5  19        4.66       24.95     19.92 o
  -3   5  19        6.10       -3.21     37.08 o
  -2   5  19      104.25       81.76     30.19 o
  -1   5  19       37.76       21.51     15.62 o
   0   5  19     1153.96     1255.56     71.11 o
   1   5  19     1020.39     1125.63    103.72 o
   2   5  19      427.61      445.72    105.79 o
   3   5  19      100.67       60.99     36.65 o
   4   5  19     1571.75     1657.17    192.61 o
   5   5  19      104.99      158.46     50.06 o
  -4   6  19      117.29      123.81     56.75 o
  -3   6  19      194.92      205.46     96.52 o
  -2   6  19       21.53        1.64     14.84 o
  -1   6  19       30.97       37.33     21.66 o
   0   6  19      377.44      393.31     60.71 o
   1   6  19      291.33      354.98     59.38 o
   2   6  19        7.86       13.06     15.93 o
   3   6  19       54.72       49.18     19.02 o
   4   6  19       95.84      101.01     23.09 o
   5   6  19       53.97       58.99     43.88 o
  -4   7  19       17.75       37.59     31.82 o
  -3   7  19        0.19      -25.87     32.70 o
  -2   7  19       31.58       15.77     12.33 o
  -1   7  19        6.45        4.12     10.13 o
   0   7  19        0.24        5.82     12.90 o
   1   7  19       59.60       44.46     16.55 o
   2   7  19     1566.14     1603.07     92.09 o
   3   7  19       22.14      -13.00     29.87 o
   4   7  19      170.98      177.39     69.62 o
   5   7  19       29.08        4.18     26.88 o
  -4   8  19       20.92       27.46     19.31 o
  -3   8  19      126.10       92.16     43.41 o
  -2   8  19      103.06      128.71     32.04 o
  -1   8  19       26.26       17.26     13.96 o
   0   8  19       33.04       19.68     17.70 o
   1   8  19       55.55       47.24     16.79 o
   2   8  19     2709.14     2744.05    129.58 o
   3   8  19      466.10      428.71    211.30 o
   4   8  19       63.09       49.63     29.35 o
   5   8  19        6.37       20.55     28.45 o
  -4   9  19        3.15      -10.24     33.37 o
  -3   9  19       25.29      -15.76     36.25 o
  -2   9  19       96.29       98.42     25.12 o
  -1   9  19      125.37       99.40     23.33 o
   0   9  19        1.80       24.97     10.41 o
   1   9  19      557.64      547.64    106.60 o
   2   9  19     1484.17     1458.16     87.85 o
   3   9  19      256.09      205.08     85.83 o
   4   9  19      131.62       93.60     36.90 o
   5   9  19      196.64      174.65     76.49 o
  -4  10  19       61.86        9.84     28.97 o
  -3  10  19        2.94       -3.73     33.73 o
  -2  10  19      139.07      161.88     34.27 o
  -1  10  19        0.58       13.36     18.65 o
   0  10  19       20.26       19.59     10.53 o
   1  10  19       96.35       28.81     34.06 o
   2  10  19       15.25       22.82     39.32 o
[truncated: 80,413 more chars]
